# Supplementary material for: Identification of contributing genes of Huntington’s disease by machine learning
Source: BMC Med Genomics. 2020 Nov 23;13:176. doi: 10.1186/s12920-020-00822-w (PMC7684976; doi:10.1186/s12920-020-00822-w)
Supplement: Supplementary file 1 — Additional file 1: Table S1. The input file to RapidMiner program of this study. Columns are attributes, while rows are samples. The column “HD” is a binominal attribute, i.e., 1 or 0, describing whether the sample is diagnosed with HD or not, respectively. [file 12920_2020_822_MOESM1_ESM.xlsx]

## Sheet: 工作表1
ID	HD	Age	sex	SERPINA3	ACTN2	ADH1B	ADORA3	ADSS	AEBP1	ALDH1A1	ANK3	APBB2	ATP1B1	ATP2B1	ATP6V1A	ATP6V1B2	BCL3	BDNF	ZFP36L1	C1QA	C1R	C4B	C4BPA	CACNB4	CAMK4	SERPINH1	CD14	CD34	CD37	CD74	CDA	CEBPD	CES1	CHGB	CHI3L1	CHML	CIDEA	CIRBP	CLTC	CNN2	CRH	CRYAB	CRYM	DYNC1I1	DUSP4	EGR1	EIF4A2	EMP1	ENSA
GSM1424090	0	56	female	1.12644	0.906488	1.01765	1.05753	0.873185	0.706814	1.15105	0.87775	0.85118	0.935708	0.926538	0.81602	0.888525	1.13811	0.902411	1.00259	1.21735	0.973781	0.768599	1.08681	1.02532	0.925357	1.00144	1.21318	1.02674	1.03936	1.16867	1.14712	1.27044	1.05079	0.902141	0.805208	0.933377	0.946257	1.21899	0.938404	1.10398	0.583713	1.14188	0.866535	0.915039	0.864258	0.728696	0.94097	1.14048	0.898649
GSM1424091	0	64	male	0.423748	1.05107	0.725849	0.816707	1.03393	0.692988	1.09323	1.04507	1.0725	1.12224	1.01789	1.05872	1.1087	0.907882	1.06961	0.801696	0.748304	0.714928	0.569102	1.04519	0.931894	1.12331	0.86109	0.766106	0.914716	0.922576	0.83523	0.797732	0.655865	0.843778	1.05016	0.643286	1.0288	1.06701	1.0638	1.01419	0.815342	1.24073	0.864275	1.08916	1.1026	1.1796	1.11887	1.09466	0.555165	1.30165
GSM1424092	0	95	female	0.68365	0.964395	0.822266	1.13849	1.02004	0.794465	1.06182	1.0363	1.01084	1.05858	0.95746	0.900008	0.999031	0.901174	1.03465	1.02617	0.955215	0.84462	0.978752	1.08625	1.01684	0.975772	0.812821	0.955465	0.897473	1.09101	1.13319	0.961281	0.934301	0.927611	0.992554	0.754034	1.0802	0.930178	1.20766	1.06691	1.05427	0.940955	1.07277	1.01293	0.99766	1.13446	1.10332	1.01938	0.828886	1.01121
GSM1424093	0	59	male	0.479261	0.973672	0.829339	0.836592	0.928945	0.871121	1.09445	1.00582	1.01447	1.00127	0.995344	0.864067	0.962997	0.927849	0.987689	0.870081	0.703833	0.77385	0.684215	1.067	1.01082	1.04896	0.862535	0.754167	0.844142	0.865253	0.771449	0.8834	0.892141	0.812891	1.02228	0.651494	1.03192	0.973912	1.06531	0.952687	0.983044	1.07904	1.04161	0.98351	0.964012	0.983673	0.899579	0.955432	0.700361	1.04076
GSM1424094	0	53	male	0.471499	1.09972	0.816296	0.915491	1.0775	0.920008	1.08891	1.04745	1.04035	1.08379	1.08466	1.01082	1.09233	0.916103	1.16341	0.865461	0.797462	0.770785	0.688041	1.03466	1.07534	1.21712	0.840121	0.864803	0.907101	0.967127	0.965717	0.89185	0.803809	0.929113	1.16133	0.68873	1.14677	1.01937	1.14045	1.18124	0.883787	1.20277	0.791782	1.16003	1.06969	1.10324	1.26907	1.16244	0.774534	1.29389
GSM1424095	0	62	female	1.53991	0.945202	0.830948	1.13795	0.915605	0.951909	1.19155	0.9195	0.949131	0.946481	0.934807	0.896561	0.951187	1.09188	0.895752	1.09593	1.39623	1.21404	1.22042	1.10433	0.93294	0.934944	0.996746	1.24715	0.999067	1.09366	1.33451	0.948966	1.20149	1.02251	0.983065	1.34074	0.934075	0.926342	1.02229	0.958283	0.888887	0.867858	1.01132	0.847242	0.859071	0.829989	0.779533	1.02041	1.35848	0.907293
GSM1424096	0	58	male	0.506604	1.15531	0.692969	0.85687	1.0281	0.803395	0.985459	1.0604	1.08393	1.09892	1.05344	1.07895	1.13408	0.850031	1.09521	0.843569	0.73519	0.763933	0.710493	1.12126	1.01121	1.10549	0.822447	0.753343	0.931764	0.935482	0.888484	0.871269	0.670018	0.705335	1.16111	0.642752	1.05749	1.05935	1.14317	1.06703	0.866553	1.3066	1.00543	1.10144	1.10629	1.23293	1.12998	1.08311	0.643927	1.12124
GSM1424097	0	58	male	0.421656	1.05769	0.68282	0.901634	1.17363	0.603824	0.972649	1.11482	1.14583	1.1297	1.11686	1.22	1.14569	0.803859	1.19969	0.694357	0.744644	0.703189	0.612542	1.04622	1.00651	1.17444	0.70926	0.697065	0.864835	0.967262	0.901196	0.778539	0.639219	0.769619	1.21127	0.622694	1.157	1.1413	1.09952	1.23441	0.715762	1.29665	0.979854	1.18652	1.14216	1.14381	1.05444	1.19465	0.497272	1.25214
GSM1424098	0	67	male	1.35079	0.859185	0.848444	0.890763	0.89275	1.18359	0.994178	0.823936	0.840855	0.928797	0.864195	0.796234	0.878927	1.17764	0.872974	1.02192	0.897778	1.08851	0.936777	1.14416	0.854977	0.851545	1.15526	1.16487	0.837962	0.905014	1.01785	0.91159	1.06653	0.677113	0.920717	1.48386	0.876101	0.795252	1.06004	0.925577	0.89612	0.537438	0.849426	0.861212	0.870439	1.04108	0.77633	0.920452	1.32969	1.05744
GSM1424099	0	60	female	1.03813	1.04754	1.05175	1.01284	1.08892	0.866558	1.17803	1.07647	1.15418	1.03324	0.983126	0.975789	0.973961	0.865921	0.802972	0.912193	0.788007	0.950187	1.01719	1.01752	0.939691	0.941525	0.884008	0.776808	0.933705	0.828212	0.831691	1.02779	0.874988	0.756994	0.906873	0.715647	0.932541	1.04061	1.07664	0.989223	1.03276	0.656376	1.39746	0.949326	0.985528	0.789724	0.76859	1.04394	0.897832	0.767672
GSM1424100	0	82	male	1.19713	0.900119	0.90864	0.929079	0.796842	1.31247	0.912749	0.915062	0.817185	1.00517	0.990676	0.865138	0.907997	1.07578	0.836653	0.987005	1.39363	1.1659	1.19202	1.10167	0.968226	0.935845	1.92006	0.855018	0.827504	1.05242	1.2732	1.10917	1.09899	0.743248	0.867464	1.27387	0.941749	0.928943	0.729358	0.895739	1.12689	0.645683	1.27649	0.865384	0.861482	1.04402	1.03117	1.0175	0.918078	0.78193
GSM1424101	0	58	female	0.490416	1.07301	0.721816	0.931891	1.02013	0.858019	1.10662	1.0431	1.00992	1.04164	0.98703	0.979407	0.99803	0.874763	1.04363	0.913308	0.784699	0.775431	0.783862	1.04971	0.926088	1.03139	0.861063	0.772247	0.917757	0.975201	0.860302	0.899014	0.693998	0.715497	1.05433	0.73971	1.03617	1.05619	1.10258	0.932769	0.795077	1.18161	0.989216	1.04685	0.992873	1.22166	1.16542	1.05498	0.624164	1.04156
GSM1424102	0	58	male	0.423202	1.12661	0.783212	0.812193	1.13222	0.80706	1.06099	1.09443	1.05018	1.13337	1.17165	1.17902	1.11874	0.8511	1.20393	0.804335	0.794582	0.748079	0.5978	1.0165	1.18927	1.19297	0.816421	0.751981	0.914124	0.836508	0.828787	0.760984	0.775924	0.760921	1.18891	0.630968	1.18491	1.02623	1.08856	1.21645	0.88248	1.24786	0.793825	1.15076	1.13093	1.12243	1.17717	1.1738	0.750639	1.11652
GSM1424103	0	52	male	0.438769	1.10128	0.732115	0.684641	1.01972	0.729779	1.03876	1.04549	0.949819	1.10408	1.06604	1.04085	1.04004	0.884243	1.18162	0.788288	0.619731	0.770135	0.745732	0.978417	1.0061	1.13546	0.833329	0.673384	0.963681	0.738387	0.762245	0.785131	0.758807	0.793381	1.14269	0.654398	1.06401	1.12921	1.07128	1.0978	0.861516	1.1694	0.854442	1.1298	1.0832	1.1454	1.18785	1.07252	0.65831	1.298
GSM1424104	0	67	male	0.506377	0.96547	0.790699	0.771068	0.906795	0.951335	1.13272	0.984322	0.910701	1.0001	0.971505	0.829603	0.885151	0.901066	1.11752	0.877625	0.650144	0.810058	0.801704	1.01487	1.00709	0.981521	0.89332	0.720431	1.03535	0.872935	0.855843	0.88447	0.738882	0.675862	0.90977	0.731537	1.05377	0.974829	1.08858	0.895905	0.944343	1.24657	0.933253	0.99631	0.924102	1.22673	1.25948	0.937588	0.710858	1.07129
GSM1424105	0	54	male	0.482476	0.851347	0.713679	0.828866	0.798388	0.955395	1.17579	0.928594	0.866018	0.914727	0.931945	0.774673	0.79757	1.00199	1.07843	0.87415	0.686749	0.828689	0.694434	1.04338	0.998201	0.956024	0.887824	0.766337	0.970154	0.91178	0.848801	0.90286	0.973154	0.727324	0.733648	0.728504	1.03199	0.804112	1.10851	0.795573	0.870782	1.16835	0.842043	0.957233	0.788179	1.14937	1.18417	0.857758	0.826789	1.03829
GSM1424106	0	66	male	0.495212	1.10455	0.746002	0.713047	0.999809	0.816557	0.972747	0.954539	0.991555	1.04388	1.05283	1.04417	1.07292	1.06642	1.03197	0.899908	0.661806	0.832079	0.769492	1.39605	0.926742	1.12923	0.934451	0.724224	0.893438	0.781692	0.688564	0.905621	0.897445	0.948785	1.12032	0.677649	1.13304	1.11825	1.00941	1.10982	0.876749	0.927385	0.878578	1.14118	1.10916	1.07472	1.05586	1.1401	0.771466	1.24321
GSM1424107	0	58	female	0.463425	1.06494	0.690162	0.788388	1.03718	0.771348	1.0603	1.04073	0.885518	1.12785	1.06575	1.05437	1.0559	0.979281	1.12121	0.8035	0.803285	0.743853	0.725599	1.06322	1.04471	1.09971	0.861095	0.808499	0.930476	0.957353	0.911657	0.897917	0.852163	0.802344	1.07138	0.661371	1.08392	1.0503	1.03042	0.981294	0.840082	1.36504	0.78101	1.14345	1.03437	1.19544	1.16948	1.15067	0.860203	1.24618
GSM1424108	0	57	male	0.417469	1.09262	0.687362	0.630258	1.07299	0.769758	1.05054	0.993206	0.976547	1.07936	1.11078	1.08206	1.07632	0.881406	1.22926	0.770963	0.521059	0.760281	0.641976	1.03498	1.1347	1.22941	0.76018	0.622906	0.810221	0.751479	0.643216	0.748795	0.683957	0.689276	1.14663	0.730354	1.15762	0.993949	1.05621	1.14679	0.784405	1.33106	0.688311	1.11829	1.09002	1.33185	1.29095	1.1372	0.550124	1.19646
GSM1424109	0	75	female	0.610464	0.762218	1.25153	1.00289	0.775339	0.930862	1.10832	0.852023	0.938591	0.83456	0.820614	0.654959	0.731242	1.00597	0.779682	0.986103	1.01007	0.963735	0.929749	1.0254	0.873843	0.739996	0.954322	0.844437	1.05177	1.01634	0.951596	1.12206	1.05676	1.20814	0.657579	0.789917	0.926205	0.664473	0.948785	0.761969	1.11068	0.55839	0.997599	0.778369	0.73898	0.856385	0.810502	0.795706	0.886761	1.00949
GSM1424110	0	68	male	0.44539	0.961179	0.864542	0.974164	0.985635	0.994238	0.980377	0.977599	0.979588	1.04592	0.93769	0.873374	0.964425	0.920049	1.10704	0.925044	0.868928	0.815364	0.780117	0.994307	0.885668	0.994787	0.880452	0.844491	0.984066	0.99728	1.0542	0.847506	0.832245	0.794325	1.09576	0.636036	0.994272	1.01226	1.114	0.906666	0.994486	1.08147	1.0456	1.0787	1.00639	1.2546	1.23473	1.01269	0.680689	1.19262
GSM1424111	0	60	male	0.463406	1.0896	0.682333	0.673	1.06706	0.803079	0.990187	1.05494	0.959956	1.05787	1.09859	1.08091	1.13139	0.879628	1.14544	0.794077	0.619874	0.769084	0.722423	0.958369	1.106	1.16765	0.840451	0.696922	0.918319	0.869976	0.712023	0.864915	0.693423	0.688779	1.16272	0.600998	1.14408	1.13325	1.04682	1.02337	0.822899	1.3258	0.876202	1.16775	1.07924	1.21912	1.19016	1.149	0.602602	1.24801
GSM1424112	0	61	male	0.434457	1.11297	0.753215	0.721905	1.08424	0.761752	0.972462	1.03859	1.03963	1.08556	1.08393	1.12295	1.14564	0.866675	1.20257	0.783918	0.630454	0.76941	0.629336	0.990955	0.955388	1.1436	0.820117	0.675581	0.892497	0.868586	0.717531	0.841488	0.635902	0.834952	1.17407	0.642492	1.13849	1.12317	1.10049	1.01405	0.79503	1.19937	0.889821	1.11957	1.11761	1.01049	1.01953	1.09167	0.564741	1.31523
GSM1424113	0	74	female	1.31316	1.00248	0.912172	0.954063	0.954573	1.16888	1.20624	0.968209	1.06064	1.00361	0.948671	0.862987	0.891509	1.02842	0.773529	1.0362	1.15428	1.12792	1.33258	1.01596	0.89074	0.895094	1.25116	1.01138	1.00935	1.04519	1.03912	1.00304	1.05135	0.764659	0.85504	1.3128	0.99811	0.869481	0.699935	0.965996	1.05962	0.572943	1.36659	0.849106	0.863943	0.703579	0.846945	1.05728	1.01887	0.789532
GSM1424114	0	72	male	0.542295	1.1154	0.804065	0.924023	1.12838	0.807534	1.09277	1.05605	1.2094	1.05917	1.03367	1.10122	1.05734	0.932171	1.08095	0.845681	0.891907	0.823267	0.839316	0.813902	0.92164	1.07245	0.884445	0.858006	0.835363	1.06317	1.10411	0.811822	0.693217	0.814169	1.10567	0.737415	1.01036	1.10183	1.09951	1.02495	0.92313	1.12904	1.08567	1.07844	1.09336	1.12639	1.08999	1.11867	0.705823	1.24322
GSM1424115	0	73	male	0.508397	0.894502	0.800431	0.880852	0.914481	0.875825	1.2041	0.967452	0.968646	0.976852	0.918171	0.837389	0.868872	0.940489	1.09284	0.966922	0.787717	0.803926	0.800616	1.0752	0.910186	0.941008	0.935474	0.735101	1.06478	0.921312	0.92915	0.893807	0.756475	0.683626	0.922913	0.790131	1.00108	0.828459	1.07929	0.941328	0.828338	1.10061	0.869514	0.963403	0.906153	1.02643	1.14733	0.96794	0.786013	1.11107
GSM1424116	0	53	male	0.397139	1.07919	0.496235	0.800496	1.03059	0.727312	1.09647	1.02552	1.0315	1.08343	1.08148	1.10904	1.12836	0.881183	1.2642	0.850938	0.770517	0.722167	0.609376	1.02779	1.06677	1.20399	0.787339	0.76854	0.926477	0.892057	0.859431	0.799631	0.694204	0.614809	1.12198	0.624285	1.20077	1.04861	1.06898	1.14242	0.748057	1.5404	0.838206	1.23926	1.10717	1.34371	1.23717	1.06409	0.611367	1.25939
GSM1424117	0	51	male	0.419247	1.1304	0.68028	0.844588	1.08561	0.84551	1.03383	1.08592	1.05916	1.1011	1.0973	1.16818	1.15766	0.848067	1.26947	0.85618	0.86693	0.757968	0.595987	1.05162	0.98996	1.14747	0.812211	0.894262	0.872102	0.983076	0.980272	0.846706	0.733513	0.879287	1.14691	0.639299	1.16189	1.02401	1.08525	1.12476	0.847628	1.32786	0.852074	1.16341	1.09719	1.34772	1.31691	1.16876	0.623225	1.15759
GSM1424118	0	68	male	0.424312	1.07242	0.806154	0.565922	1.04784	0.838553	1.01985	1.04069	0.964452	1.11989	1.10765	1.11983	1.12953	0.907929	1.15391	0.836791	0.588985	0.776934	0.586913	1.10527	1.06309	1.08216	0.805177	0.771818	0.981803	0.786062	0.679828	0.798637	0.681736	0.986686	1.15056	0.696744	1.11056	1.08155	1.05366	1.18786	0.827682	1.23315	0.782702	1.14322	1.09668	0.912289	1.08744	1.10351	0.65752	1.06202
GSM1424119	0	74	female	1.07492	0.986993	0.917511	0.796668	0.99643	0.810509	1.10262	0.978599	0.952279	0.994455	1.04278	0.960536	0.974728	1.08306	0.877319	0.93709	0.822983	0.961553	0.965846	0.981491	1.08387	0.984953	1.01841	0.884931	1.10116	0.825398	0.838508	1.08844	1.1257	0.83317	0.958957	0.833211	0.971791	0.947173	0.951142	1.01545	0.922916	0.812466	1.02521	0.95484	0.989414	0.73146	0.820354	1.0939	0.939013	1.08011
GSM1424120	0	58	male	0.446503	0.948027	0.728533	0.63956	0.906638	0.795419	1.19256	0.921231	0.906237	1.02068	0.964902	0.934797	0.892355	0.90808	1.04237	0.866779	0.609489	0.723456	0.552252	1.06682	1.01322	1.09257	0.87325	0.768224	0.874633	0.860387	0.721844	0.895445	0.739303	0.679131	0.965617	0.661501	1.00704	0.917745	1.09057	0.931885	0.866361	1.39609	0.723316	1.03214	0.950402	1.24801	1.12665	1.03675	0.713231	1.20127
GSM1424121	0	69	female	0.489525	1.01984	0.762768	0.814756	0.967756	0.884215	1.04632	1.02522	0.963191	1.05227	1.01736	0.959667	1.008	0.869612	1.14596	0.848187	0.694911	0.748632	0.765486	1.0596	1.03511	1.02516	0.859072	0.686891	0.948227	0.86035	0.741484	0.920712	0.71228	0.909421	1.06459	0.725811	1.04564	0.96374	1.02398	0.957483	0.801432	1.30616	0.964671	1.05726	0.997233	1.26849	1.2485	1.04162	0.671327	1.17261
GSM1424122	0	64	male	0.420809	1.09776	0.7412	0.792821	1.11366	0.800286	0.903899	1.12989	1.02989	1.13495	1.11486	1.16523	1.14593	0.832238	1.20841	0.816116	0.776656	0.686837	0.711634	0.993168	1.07837	1.07507	0.8402	0.75998	0.907367	0.856933	0.871812	0.853293	0.666345	0.787592	1.20459	0.642441	1.15408	1.04587	1.05518	1.16751	0.81599	1.33407	0.851445	1.16713	1.11993	1.26974	1.22065	1.20781	0.663307	1.09734
GSM1424123	0	51	male	0.84584	1.06263	0.758959	0.734302	1.02191	0.88562	1.13218	0.95449	0.965703	1.05981	1.05992	0.951906	0.999339	1.1603	1.06711	0.884435	0.674048	0.873194	0.858259	1.0136	1.03002	1.10218	1.00135	0.87466	0.786306	0.769849	0.761884	0.791999	1.10062	0.777147	1.00639	0.922074	1.05865	1.02579	1.0344	1.04374	0.861536	0.992999	0.878439	1.02873	1.00248	0.701319	0.863039	1.03844	1.00779	1.18962
GSM1424124	0	22	male	0.42424	1.14139	0.747977	0.782413	1.10857	0.670234	1.13199	1.05086	1.04914	1.12976	1.14835	1.22941	1.09857	0.834721	1.32259	0.790022	0.727685	0.768505	0.518829	0.957377	1.12611	1.29471	0.80295	0.748431	0.896559	0.87869	0.744664	0.787809	0.695025	0.778877	1.13971	0.576497	1.12935	1.09666	1.04148	1.18309	0.819175	1.41928	0.869163	1.19409	1.16113	1.01923	1.11768	1.16777	0.580273	1.28026
GSM1424125	0	72	male	0.48563	1.1697	0.689661	0.873345	1.12386	0.780407	0.988301	1.07857	1.17104	1.10169	1.11839	1.2033	1.08358	0.861479	1.13981	0.884124	0.772685	0.803246	0.708868	1.02548	1.01881	1.14547	0.800879	0.784086	0.885469	1.00618	0.922208	0.870096	0.644976	0.865624	1.14912	0.645437	1.14065	1.04105	1.09217	1.10495	0.76797	1.31263	0.923334	1.09148	1.12288	1.17494	1.08302	1.14588	0.646126	1.16712
GSM1424126	0	53	male	0.479638	1.03537	0.676593	0.916566	1.07124	0.847873	1.19779	1.07089	1.07014	1.02679	1.10485	1.05687	1.01073	0.972964	1.21524	0.932472	0.871766	0.808827	0.686331	1.03276	1.22788	1.13427	0.931467	0.812481	0.812415	0.966938	0.973592	0.780928	0.888252	0.864434	1.02839	0.674395	1.13396	0.960813	1.02803	1.1237	0.866128	1.21769	0.875365	0.999807	1.00806	1.17183	1.17662	1.09803	0.93392	1.23123
GSM1424127	0	60	female	0.499007	1.05256	0.762291	0.84064	1.03439	0.827614	1.16018	1.0828	1.0406	1.04152	1.00359	1.02539	0.959914	0.864209	1.15073	0.849095	0.716351	0.766024	0.748183	1.07072	0.98578	1.07324	0.857382	0.682826	0.977745	0.857497	0.81291	0.780644	0.813312	0.749011	1.02849	0.691547	1.04326	0.970794	1.0525	1.09268	0.877757	1.30778	1.01733	1.04941	0.999843	1.17357	1.20758	0.976542	0.791578	1.17774
GSM1424128	0	52	male	0.449017	1.05659	0.664964	0.76093	1.03005	0.814671	1.05798	0.988775	0.987371	1.06665	1.08925	1.09785	1.04038	0.887672	1.12576	0.846767	0.714699	0.765612	0.617616	1.01925	0.995064	1.1725	0.89728	0.765938	0.921902	0.867073	0.773225	0.869755	0.836603	0.802854	1.08164	0.648273	1.0826	0.989851	1.07592	1.10405	0.823063	1.24061	0.674101	1.12324	1.07243	1.27165	1.23854	1.0923	0.727727	1.32201
GSM1424129	0	72	male	0.744613	0.926004	0.892232	0.925673	0.910795	0.987392	1.09408	0.965134	0.937748	0.922743	0.885188	0.742468	0.821145	1.14243	1.045	0.912092	0.82557	0.896192	0.868117	0.991793	0.901756	0.897573	0.920324	0.941217	0.937057	0.95397	0.964677	0.961074	1.09935	0.82459	0.904225	0.860305	0.940994	0.886163	1.13731	0.900581	1.0148	0.821569	0.945035	0.957139	0.890291	0.981307	0.942034	0.847253	0.951818	1.01346
GSM1424130	0	74	male	0.481742	1.07507	0.694124	0.847814	1.10536	0.869374	0.995011	1.06598	1.02401	1.1063	1.12613	1.14088	1.11008	0.849468	1.10103	0.834287	0.818679	0.741546	0.677976	0.995059	1.08605	1.10927	0.807538	0.792778	0.803471	0.959997	0.865302	0.80056	0.659336	0.63895	1.1049	0.730282	1.08158	1.02785	1.06211	1.06503	0.743114	1.21757	0.845161	1.13599	1.13748	1.29586	1.08678	1.13168	0.632893	1.10109
GSM1424131	0	66	female	0.517921	1.0008	0.823267	0.845716	0.964589	0.720703	1.24457	0.993789	0.961871	1.02608	0.995434	0.914063	0.96127	0.943315	1.13922	0.877046	0.678767	0.787498	0.639344	1.01191	0.957227	0.986564	0.807557	0.696003	0.872754	0.837676	0.784729	0.932866	0.942249	0.830233	0.967528	0.734335	1.07877	0.948068	1.09978	0.907235	0.853496	1.01582	0.858664	0.974693	0.978449	1.05641	0.999822	0.972281	0.732946	1.16507
GSM1424132	0	70	male	0.562631	0.881039	0.705617	0.753707	0.899887	0.883895	1.19139	0.970493	0.97025	0.960094	0.91124	0.75007	0.796782	0.923893	1.11925	0.938529	0.698893	0.803138	0.88484	1.04211	0.963226	0.875502	0.88757	0.737042	1.0729	0.854123	0.822601	0.970768	0.717425	0.802031	0.844943	0.838446	1.00206	0.798882	1.03836	0.874066	0.854527	0.98676	0.942063	0.912616	0.860279	1.11118	1.20656	0.885748	0.714081	1.04727
GSM1424133	0	55	male	0.580103	1.06325	0.755056	0.887508	1.0783	0.744541	1.07642	1.05987	1.12888	1.10504	1.12697	1.12021	1.04026	0.856716	1.09704	0.878306	0.684695	0.773609	0.711992	0.970519	1.12411	1.13342	0.817778	0.640849	0.859117	0.851546	0.837459	0.781894	0.76571	0.806462	1.07842	0.696765	1.09474	0.961051	1.07438	1.09808	0.852448	1.00808	1.00223	0.986499	1.03698	1.20683	1.20074	1.11724	0.746221	1.17495
GSM1424134	0	56	male	0.451212	1.10356	0.637328	0.820853	1.06783	0.643931	0.986044	1.07521	1.10205	1.08421	1.05461	1.15171	1.17341	0.85732	1.24104	0.796741	0.721603	0.724976	0.638368	0.977834	0.9992	1.11946	0.795792	0.728969	0.938005	0.860958	0.809984	0.793971	0.675084	0.744531	1.15859	0.644121	1.09042	1.09234	1.07056	1.11225	0.781199	1.30623	0.906892	1.19385	1.14516	1.19809	1.1304	1.11543	0.597849	1.19994
GSM1424135	0	65	male	0.418772	1.06693	0.715316	0.765458	1.07194	0.752262	0.866911	1.03288	1.00643	1.1568	1.06812	1.11623	1.13306	0.908484	1.21535	0.799907	0.740228	0.75422	0.628752	0.96696	1.03399	1.23123	0.851992	0.767961	1.007	0.800952	0.829578	0.915878	0.715463	0.919635	1.14007	0.595267	1.16021	1.09423	1.09609	1.13206	0.86888	1.30233	0.761644	1.17965	1.16668	1.27743	1.29841	1.07982	0.633759	1.02784
GSM1424136	0	75	female	0.512284	0.877083	0.999167	0.770214	0.83745	0.825729	1.01172	0.946502	0.846114	0.975828	0.96301	0.863755	0.899395	1.00753	0.911066	0.883336	0.838816	0.884884	0.786782	1.21761	1.02163	0.898968	0.916506	0.803112	0.956606	0.957867	0.808285	1.08213	0.850004	0.926597	0.958895	0.670112	0.97984	0.934975	0.994522	0.901377	0.916783	0.912161	0.848299	1.00544	0.956547	1.00168	0.899465	1.03649	0.791315	1.00162
GSM1424137	0	55	male	0.437119	1.09685	0.69528	0.793709	1.03899	0.685146	1.00808	1.05929	0.918337	1.17064	1.1172	1.14432	1.10435	0.887301	1.1796	0.768391	0.744193	0.695709	0.589482	1.11622	1.03403	1.20321	0.815177	0.730507	0.922067	0.878403	0.84034	0.842829	0.733846	0.727595	1.15548	0.673578	1.11556	1.1044	1.05169	1.12574	0.742657	1.35537	0.723042	1.22578	1.13955	1.213	1.23194	1.18656	0.557982	1.31037
GSM1424138	0	51	female	0.495951	0.865555	0.799263	0.744693	0.862615	0.735904	1.14432	0.961524	0.995277	0.9359	0.823638	0.687562	0.719971	0.974622	0.927781	0.916774	0.547017	0.780925	0.748794	0.814065	0.877328	0.804352	0.97158	0.666457	0.944411	0.765463	0.700522	0.989329	0.790009	0.723102	0.733397	0.740296	0.977921	0.747415	1.04882	0.86278	1.09373	0.964927	1.2017	0.788012	0.799056	1.02316	1.0578	0.801679	0.794908	0.963388
GSM1424139	0	61	male	0.48579	1.10637	0.797065	0.81704	1.06743	0.836327	1.0959	0.988062	1.00274	1.09429	1.08839	1.0984	1.07636	0.9185	1.11563	0.858691	0.733084	0.771681	0.728866	0.993428	1.03518	1.04906	0.858442	0.752894	0.918708	0.970408	0.856443	0.872484	0.711856	0.751953	1.11386	0.666247	1.07258	1.04902	1.05332	1.01549	0.788178	1.23275	0.79634	1.0787	1.09748	1.17757	1.1089	1.14396	0.572487	1.15358
GSM1424140	0	51	male	0.475124	1.11754	0.745245	0.901545	1.07185	0.78502	1.06246	1.07834	1.00593	1.11283	1.09319	1.09357	1.12902	0.882147	1.19224	0.819384	0.804206	2.37525	0.718452	1.07395	1.05508	1.17934	0.82062	0.772131	0.821076	1.00102	0.920695	0.831429	0.720017	0.805516	1.16323	0.714822	1.09552	1.03085	1.08235	1.01795	0.791326	1.31703	0.860723	1.16095	1.12129	1.3336	1.30248	1.10086	0.615651	1.29036
GSM1424141	0	62	male	0.543782	1.03354	0.707616	0.844884	0.938525	1.01095	0.961139	1.03794	0.930863	1.10308	0.986774	1.03269	1.06593	0.977046	1.10341	0.865675	0.834517	0.914656	0.798243	1.00254	1.05896	0.944378	0.927183	0.869861	0.946434	0.914354	0.959903	0.879106	0.84772	1.02311	1.08499	0.743399	0.980024	1.06165	1.1352	1.00872	1.07585	1.23828	0.93141	1.11249	1.07878	1.23784	1.38892	0.961473	0.817624	1.08268
GSM1424142	0	65	female	0.509199	0.864453	1.01481	0.776504	0.893228	0.90043	1.13802	0.943929	0.918484	0.970295	0.941017	0.765976	0.850551	1.10131	1.08326	0.862566	0.612828	0.821314	0.797886	0.981969	0.970262	1.00354	0.961411	0.709514	0.940692	0.957163	0.896396	1.02538	1.073	0.898013	0.835662	0.709514	1.00629	0.788219	1.07961	0.921631	0.934393	1.06275	0.817134	0.952998	0.855439	1.05835	1.01899	0.906473	0.987983	1.10235
GSM1424143	0	54	male	0.500483	1.11335	0.842567	0.865339	1.10831	0.77757	1.0695	1.05442	1.08311	1.11477	1.05926	1.10269	1.09503	0.852807	1.09905	0.859826	0.860559	0.819779	0.756175	1.01323	1.00973	1.12965	0.85163	0.785413	0.842986	0.929043	0.867464	0.931932	0.720843	0.909968	1.12978	0.657861	1.06213	1.00733	1.13445	1.13173	0.798845	1.14139	0.872501	1.12453	1.10552	1.0876	1.1288	1.15424	0.768432	1.27013
GSM1424144	0	75	male	0.54364	1.04276	0.815301	0.809337	1.03252	0.87608	0.932544	1.03222	0.992116	1.09743	1.02809	1.03097	1.06861	0.902925	1.13165	0.857703	0.803565	0.828616	0.793846	1.04411	0.968061	1.08332	0.867302	0.931704	0.937286	0.993408	0.927106	0.901911	0.756063	0.943507	1.14966	0.663425	1.09752	1.12336	1.11876	1.07945	0.891543	1.04635	0.944946	1.14996	1.0768	1.24305	1.18329	1.10716	0.700673	1.21232
GSM1424145	0	68	male	0.883318	0.964024	0.93626	0.86184	0.940784	0.834598	1.14945	0.977829	0.999383	1.00739	1.00747	0.863725	0.922633	1.03065	0.917852	0.924123	0.886093	0.949807	0.932475	1.03265	1.0027	0.95559	1.08048	0.839174	1.00207	0.894464	0.86948	0.97235	0.896734	0.846909	0.896583	0.766673	1.00159	0.890933	1.00564	0.972032	0.871579	0.778389	0.92596	0.898646	0.931429	0.904677	1.00832	1.03119	0.803667	1.0756
GSM1424146	0	75	male	0.680226	0.935709	0.785308	0.756655	0.905642	0.954637	1.1388	0.992098	0.949033	1.04285	0.976693	0.76126	0.893033	0.940089	1.05139	0.922495	0.761845	0.815653	0.966298	1.06865	0.984073	0.981482	0.935032	0.782571	0.910976	0.839378	0.834846	0.878006	0.783579	0.92884	0.932052	0.74738	1.05754	0.974382	0.952824	0.963633	0.932644	0.825123	1.08507	0.998125	0.945582	1.03889	1.08048	0.980995	0.821611	1.04506
GSM1424147	0	53	female	0.4663	1.11455	0.818914	0.844302	1.15091	0.772455	0.963655	1.17125	1.05681	1.19543	1.16637	1.19629	1.17608	0.898278	1.22766	0.696815	0.801194	0.823326	0.593438	1.01458	1.07213	1.19027	0.82824	0.827627	0.958623	0.925037	0.921647	0.857453	0.750917	0.980836	1.22786	0.631368	1.16245	1.14178	1.14245	1.20672	0.858859	1.35297	0.840792	1.18168	1.14029	0.884724	0.935244	1.25826	0.70137	1.06539
GSM1424148	0	61	male	0.421276	1.09135	0.794362	0.789383	1.03413	0.838154	0.880013	1.03235	0.998316	1.18648	1.0592	1.04328	1.1555	0.951973	1.14351	0.863035	0.81397	0.758261	0.610047	1.03183	0.95751	1.08722	0.848625	0.874616	0.951135	0.93865	0.997613	0.848035	0.697766	0.880762	1.20891	0.619329	1.06889	1.04599	1.12298	1.0911	0.988049	1.34165	0.983518	1.18672	1.10125	1.31208	1.3183	1.11473	0.701504	0.928211
GSM1424149	0	71	male	0.512641	0.971459	0.785805	0.898159	0.991916	0.874559	1.08619	0.991558	0.99706	1.00387	1.03507	0.860415	0.924842	0.962131	1.08558	0.967509	0.846564	0.834598	0.775889	1.17507	1.06726	1.06909	0.986278	0.845863	0.911935	0.930523	0.906894	0.882768	0.850687	0.841391	0.956284	0.714232	1.04991	0.949274	0.976684	1.00765	0.988591	0.975733	1.06886	0.983775	0.90433	1.23651	1.20289	1.02821	0.856336	1.05059
GSM1424150	0	77	male	0.460369	1.00681	0.767816	0.798275	1.05056	0.953552	0.977027	1.05184	0.979054	1.0977	1.05613	1.04046	1.09117	0.921608	1.03973	0.861102	0.805489	0.804552	0.725354	0.982319	1.15275	1.01777	0.893054	0.792182	0.962752	0.954838	0.956487	0.7916	0.677231	0.769547	1.20145	0.67497	1.0409	1.06036	1.10665	1.11359	0.836355	1.12622	1.01466	1.14553	1.08618	1.07162	1.15738	1.10823	0.801008	1.02224
GSM1424151	0	53	male	0.424798	1.07302	0.889118	0.692767	1.05889	0.941289	1.04224	1.04994	0.994701	1.08976	1.07852	1.04774	1.10716	0.927202	1.31175	0.84754	0.70026	0.829223	0.67567	1.04741	0.959093	1.17555	0.881056	0.772555	1.00915	0.954536	0.788678	0.841279	0.835946	0.811181	1.21737	0.658499	1.13182	1.06934	1.01271	1.12691	0.906097	1.37396	0.796154	1.15332	1.08229	1.21609	1.30286	1.18389	0.787308	1.31301
GSM1424152	0	65	female	1.2314	0.86125	0.962687	1.05567	0.876604	0.968687	1.13963	0.86581	0.878994	0.880155	0.76634	0.725785	0.822038	1.39709	0.871095	1.21041	1.06875	1.11031	1.05613	1.18658	0.861249	0.838801	1.76149	1.43084	0.803266	1.00181	1.20931	0.949053	1.41292	0.863887	0.804664	0.879074	1.00068	0.663992	1.13283	0.884356	1.19214	0.791869	1.24769	0.828838	0.764322	0.946613	1.32301	0.817658	1.5526	0.974226
GSM1424153	0	56	male	0.479856	0.996591	0.779793	0.78122	0.993122	0.757341	1.21856	0.996906	1.04214	1.02391	0.990254	1.00331	0.972895	0.890085	1.06969	0.895128	0.632385	0.772222	0.7531	1.04684	1.04034	1.03331	0.851072	0.735282	0.961379	0.899938	0.764694	0.918957	0.669172	0.795939	0.99595	0.752919	1.07906	0.888725	1.08905	0.99311	0.813395	1.23016	0.786103	1.0463	0.966242	1.21684	1.10046	1.05231	0.629486	1.19723
GSM1424154	0	106	male	0.733871	0.971412	1.01073	0.901666	0.966362	0.889335	1.0874	0.953414	0.994525	0.971333	0.925604	0.777103	0.870307	0.906172	0.89308	0.99608	0.900821	0.888879	0.992559	1.02253	0.901513	0.926846	0.875237	0.894209	1.07422	0.989433	0.968841	0.955561	0.86608	1.00368	0.91035	0.783827	0.939649	0.936831	1.08152	0.979531	0.95546	0.656036	1.11877	0.914123	0.928666	0.832047	0.798735	1.02437	0.913931	1.01014
GSM1424155	0	50	male	0.437148	1.12672	0.727928	0.76271	1.08692	0.858657	0.991842	1.06261	1.08166	1.15134	1.08622	1.13703	1.15826	0.930204	1.19963	0.81358	0.776353	0.790516	0.646505	0.990454	1.13173	1.12593	0.852078	0.772233	0.906727	0.848284	0.804087	0.87201	0.710207	0.781849	1.14636	0.629547	1.06702	1.14044	1.09784	1.04352	0.876855	1.26206	0.831276	1.14301	1.14316	1.28036	1.1967	1.10719	0.69749	1.14494
GSM1424156	0	60	male	0.458366	1.1026	0.783562	0.773269	1.06112	0.892242	1.01269	1.06244	1.02675	1.11949	1.06242	1.10407	1.13495	0.911475	1.16314	0.877321	0.769284	0.842951	0.743004	1.03251	0.983265	1.10046	0.91008	0.803882	0.902623	0.888045	0.82098	0.893769	0.782905	0.943255	1.11479	0.663489	1.08833	1.03257	1.05442	1.12529	0.976775	1.25241	0.850871	1.20859	1.11204	1.24099	1.20638	1.09703	0.802859	1.20608
GSM1424157	0	60	male	0.498562	1.06312	0.834581	0.969244	1.0548	0.783503	1.06622	0.993598	1.11056	1.06866	0.944968	1.00289	1.06405	0.907794	1.05287	0.889123	0.862716	0.763843	0.746116	1.02014	0.954868	1.0431	0.858892	0.759628	0.986312	1.02145	1.03375	0.85623	0.67991	0.828881	1.06162	0.677017	1.00782	1.02913	1.14326	1.01969	0.947513	1.16766	1.09396	1.07493	1.01409	1.08974	1.11901	1.07891	0.638184	1.20916
GSM1424158	0	53	male	0.493693	1.17075	0.840674	0.742521	1.10965	0.80111	1.05669	1.07258	1.08695	1.1567	1.12484	1.19663	1.18472	0.890075	1.09937	0.75963	0.692229	0.783691	0.682659	1.01375	1.01977	1.21301	0.857299	0.662703	0.896119	0.876239	0.815995	0.872234	0.680887	0.76933	1.20912	0.680906	1.05075	1.20545	1.13012	1.13556	0.753473	1.16064	0.867246	1.13192	1.13183	0.954617	0.976202	1.19398	0.628606	1.2581
GSM1424159	0	57	male	0.451485	1.10504	0.765844	0.748753	1.13459	0.746198	1.01318	1.09239	1.07762	1.13091	1.13591	1.20852	1.19156	0.894612	1.23364	0.766138	0.689246	0.776686	0.608046	1.01602	1.11818	1.22214	0.820135	0.720831	0.938042	0.891764	0.784342	0.874328	0.671442	0.838264	1.15551	0.587045	1.16518	1.13441	1.09554	1.19104	0.769331	1.26728	0.788643	1.21194	1.15286	0.835648	0.951852	1.19689	0.639419	1.37868
GSM1424160	0	57	male	0.512284	1.11467	0.750424	0.736167	1.11201	0.785967	1.04191	0.994118	1.05838	1.10245	1.06343	1.07276	1.13389	0.950306	1.08739	0.79222	0.601234	0.843601	0.781092	0.846931	0.929492	1.14365	0.848782	0.67131	0.880143	0.908494	0.747716	0.820142	0.727206	0.829701	1.1531	0.731123	1.08441	1.12814	1.12054	1.1427	0.879807	1.05344	0.918493	1.15125	1.12791	0.998839	1.06889	1.12084	0.781177	1.29085
GSM1424161	0	72	female	0.750301	0.832148	0.92863	0.902046	0.811283	0.915998	1.19462	0.91289	0.94638	0.866374	0.912074	0.727475	0.783575	1.04842	0.794202	1.03255	0.945747	1.00162	1.19609	0.965645	0.91598	0.858357	1.01727	0.849184	1.25785	0.963426	1.07119	1.09064	1.01317	0.778552	0.752936	0.866823	0.909918	0.793903	1.10867	0.841633	0.99743	0.521524	0.99486	0.796851	0.777312	0.727828	0.846614	0.863682	1.00649	0.992239
GSM1424162	0	58	male	0.452692	1.04205	0.747219	0.675506	1.02095	0.857128	1.03005	1.04995	0.948238	1.12627	1.09358	1.04549	1.04502	0.968068	1.22813	0.838815	0.725771	0.75978	0.779618	1.05363	1.09403	1.05481	0.849295	0.768617	0.968662	0.8289	0.804086	0.970802	0.693615	0.898232	1.11122	0.67615	1.04702	1.04859	1.0166	1.06208	0.877945	1.20748	0.80393	1.02759	1.07847	1.27635	1.17372	1.0814	0.667263	0.980326
GSM1424163	0	70	male	0.568018	1.06935	0.820262	0.948783	1.08625	0.795541	1.09031	1.04761	1.1996	1.03475	1.00491	1.0641	1.03698	0.838701	1.16043	0.894356	0.782366	0.770871	0.740586	1.0096	0.943831	1.09815	0.784756	0.847927	0.875224	0.968975	0.919319	0.876353	0.870947	0.868683	1.0468	0.772587	1.0353	1.0444	1.08303	1.07284	0.865006	1.09566	1.01224	1.05486	1.01901	1.317	1.11215	1.1317	0.731333	1.12111
GSM1424164	0	59	female	0.500647	1.04259	0.867187	0.630803	1.02195	0.820676	1.0315	1.0956	0.945777	1.16542	1.12862	1.05371	1.06032	0.922838	1.1621	0.835419	0.649334	0.79003	0.727715	1.0368	1.12759	1.1178	0.906519	0.732639	0.929845	0.913606	0.628928	0.879141	0.675036	0.929873	1.10502	0.71732	1.13916	0.954916	1.04345	1.07939	0.864404	1.23935	0.770508	1.12826	1.04095	1.22901	1.28565	1.08997	0.624477	0.928405
GSM1424165	0	66	male	0.464865	1.10187	0.68364	0.904148	1.11249	0.848336	1.02153	1.08046	1.06839	1.04104	1.08037	1.10934	1.13734	0.843382	1.14982	0.803701	0.828592	0.720807	0.762943	0.968045	0.965072	1.14182	0.77633	0.792765	0.874283	0.903836	0.942553	0.804659	0.839735	0.816696	1.08043	0.636665	1.10924	1.14395	1.14446	1.06035	0.900805	1.17802	0.94206	1.16507	1.13432	1.12178	1.11089	1.0964	0.713458	1.25222
GSM1424166	0	63	female	0.437477	1.08626	0.703421	0.876723	1.10795	0.660544	0.977211	1.08611	1.14048	1.14209	1.09121	1.1158	1.10068	0.802221	1.19995	0.816805	0.81512	0.734219	0.682318	0.951565	1.07624	1.04968	0.823127	0.755962	0.917686	0.93779	0.978685	0.809508	0.724924	1.05132	1.11857	0.587702	1.07469	1.08075	1.05751	1.13402	0.934911	1.1836	1.0722	1.09488	1.10682	1.29577	1.20338	1.11323	0.674381	0.959479
GSM1424167	0	73	male	1.53938	0.980878	1.02828	1.02655	0.968982	1.10632	1.04945	0.983953	1.08195	0.976703	0.86241	0.769592	0.898474	1.20074	0.989958	1.10296	1.01831	1.25832	1.15294	0.974002	0.844099	0.808076	1.20202	1.43703	0.955149	1.02961	1.1166	1.02377	1.11993	0.978314	0.919627	1.60928	0.951893	0.849372	0.980552	0.937156	1.12894	0.564176	1.28976	0.866272	0.912016	0.73803	0.862373	0.931926	1.32073	0.739111
GSM1424168	0	58	male	0.400622	1.00963	0.648841	0.709734	1.08332	0.638907	0.815424	1.08051	1.01371	1.11394	1.0789	1.13765	1.16387	0.891189	1.09033	0.728795	0.647731	0.712956	0.527682	1.03428	1.14227	1.1891	0.826904	0.709932	0.871772	0.779907	0.773239	0.781388	0.682747	0.85579	1.12881	0.604493	1.09331	1.1501	1.10817	1.0196	0.872556	1.19446	0.844499	1.18622	1.18187	1.16021	1.09399	1.15653	0.587472	1.29404
GSM1424169	0	74	male	0.731212	0.995303	0.824221	1.04493	1.03221	0.908731	1.11816	1.05095	1.05783	1.04433	0.980009	0.924808	0.942589	0.844339	1.03141	0.980322	0.870281	0.806319	0.962457	0.933429	1.09588	1.01834	0.863702	0.830691	0.852432	1.11031	1.07276	0.87894	0.680194	0.693547	0.948162	0.78327	1.06393	0.897923	1.09046	1.01746	0.911652	0.78649	1.09533	1.03038	0.999429	1.12137	1.07641	0.984324	0.821646	1.08679
GSM1424170	0	71	female	0.662031	0.895932	1.29259	0.982262	0.903278	1.02433	1.03402	0.946173	0.906224	1.0056	0.936012	0.82838	0.850983	1.14785	0.964232	1.03294	1.16005	1.13587	1.01957	1.0142	0.984646	0.891962	1.03097	1.13801	1.10771	1.137	1.0307	1.09292	1.18724	1.03252	0.874646	0.701487	0.915995	0.921643	0.992008	0.934943	1.14728	0.839267	0.953029	0.878761	0.876859	0.830802	0.928316	0.954422	0.916979	0.980612
GSM1424171	0	55	male	0.420282	1.1352	0.690079	0.779024	1.07047	0.769474	0.961402	1.06799	0.987787	1.15635	1.11538	1.17348	1.15158	0.894886	1.13706	0.745318	0.653383	0.721914	0.629822	0.972127	1.0573	1.12925	0.77906	0.691246	0.887266	0.720848	0.766635	0.837548	0.711333	0.713422	1.1203	0.599319	1.0635	1.15191	1.09368	1.07634	0.763055	1.20555	0.875706	1.19981	1.13804	1.13786	1.16064	1.12925	0.600552	1.08995
GSM1424172	0	69	female	0.691676	0.902518	0.875297	0.85739	0.889785	0.870938	1.25993	0.94415	1.02231	0.963178	0.954001	0.860033	0.806274	1.02657	0.954031	0.923128	0.791682	0.862277	0.936193	1.07906	0.96573	0.921901	0.890783	0.854845	0.898306	0.999901	0.841029	1.02072	0.964819	0.865302	0.831583	0.781124	0.992164	0.861138	0.916146	0.901612	0.922825	1.11915	1.1007	0.868774	0.834115	1.04675	0.923371	0.98142	0.822464	0.82406
GSM1424173	0	78	female	1.64046	1.01664	0.903572	1.14316	1.00362	1.0809	1.15392	0.934102	1.02134	0.956663	0.888254	0.864431	0.927114	1.07269	0.837621	0.980701	1.29384	1.37216	1.30719	1.15337	0.928118	0.937189	1.04912	1.22128	1.0522	1.0902	1.16665	1.06764	1.07877	0.778315	0.927882	1.70499	0.890165	0.968527	1.07131	0.952898	1.08265	0.534926	1.11687	0.90952	0.938338	0.714856	0.795542	1.04784	1.11517	1.07256
GSM1424174	0	71	male	0.511739	1.06811	0.94607	0.840931	0.960051	0.740926	1.07937	1.00597	0.919666	1.10125	1.01563	0.959918	1.03693	0.946629	0.920342	0.867059	0.734171	0.84708	0.745182	1.15361	1.03328	0.962177	0.851756	0.818244	0.982878	0.943968	0.841395	0.869421	0.769158	0.828504	1.04928	0.658819	1.01509	1.03946	1.1668	0.992518	0.939696	0.869706	0.909807	1.09626	1.01526	1.12881	1.01085	1.06437	0.689459	0.855499
GSM1424175	0	69	male	0.804814	1.06291	0.839968	0.889758	0.977164	0.9447	1.0071	0.956693	0.968702	1.09435	0.997835	0.938675	0.945853	1.12736	1.11523	0.964774	0.716179	0.860319	0.759602	0.967575	1.02446	1.0762	1.56515	1.06521	0.776306	0.815146	0.870413	0.922797	1.04892	0.938627	1.0012	0.794788	1.05302	0.922493	1.13638	0.997472	1.17337	1.18699	1.12497	0.993075	0.95501	1.27279	1.71978	0.984313	1.33822	0.92935
GSM1424176	0	60	male	0.439381	1.16776	0.740504	0.752314	1.17211	0.68567	0.997205	1.07763	1.05934	1.16117	1.10053	1.23504	1.20119	0.849305	1.21363	0.767927	0.714886	0.735273	0.647857	1.05204	1.08245	1.23185	0.79739	0.758178	0.977446	0.887698	0.851409	0.884252	0.69748	0.860618	1.2317	0.619987	1.07239	1.17304	1.16471	1.16447	0.795969	1.27309	0.773713	1.22055	1.15849	1.19659	1.17838	1.22008	0.565114	1.2124
GSM1424177	0	61	male	0.460403	1.14277	0.685963	0.794138	1.05093	0.887201	0.884984	1.0052	0.926405	1.1299	1.07641	1.06568	1.0882	0.86293	1.25857	0.818618	0.737316	0.737076	0.688902	1.01141	1.1458	1.10942	0.990179	0.82307	0.978981	0.880309	0.981793	0.90028	0.768764	0.859997	1.17214	0.684767	1.06605	1.15488	1.08222	1.09126	0.838528	1.18442	0.876536	1.162	1.11068	1.16103	1.21266	1.1234	0.631838	1.17035
GSM1424178	0	62	male	0.4596	0.950348	0.605695	0.817892	0.96244	0.826127	0.99224	1.01744	0.954659	1.13139	1.03954	0.878147	0.959247	0.887587	1.16291	0.796464	0.659165	0.718534	0.787405	0.835022	1.08349	1.07984	0.849228	0.65539	0.928022	0.758394	0.809091	0.860856	0.717544	0.707795	0.99593	0.699904	1.12158	0.910965	1.04098	0.995483	0.804795	1.18591	0.862654	1.0782	1.01749	1.04927	1.24027	1.04077	0.624701	1.17023
GSM1424179	0	57	male	0.467675	1.13095	0.769831	0.874334	1.05799	0.859737	1.03304	1.01531	1.00967	1.16089	1.08265	1.10242	1.13668	0.899677	1.28206	0.8406	0.790138	0.77819	0.655884	0.988024	1.17434	1.1702	0.851143	0.835057	0.882985	0.996345	0.940129	0.863609	0.805524	0.984108	1.2037	0.652931	1.08154	0.980356	1.1045	0.981111	0.843066	1.30378	0.786349	1.16098	1.10461	1.17917	1.19281	1.12216	0.682507	1.27176
GSM1424180	0	55	male	0.515412	1.08342	0.89502	0.849268	1.05927	0.840905	1.08142	1.11808	0.957088	1.06209	1.1035	1.18082	1.07894	0.868345	1.17664	0.854623	0.759186	0.758562	0.735671	1.007	1.1481	1.13238	0.946772	0.793481	0.927488	0.874941	0.828537	0.932338	0.81973	0.998558	1.0901	0.728185	1.11343	1.05827	1.00896	1.03057	0.841573	1.10028	0.864481	1.09266	1.10075	1.19488	1.35037	1.1015	0.866694	1.21492
GSM1424181	0	58	female	0.475982	1.11798	0.775764	0.744076	1.11533	0.732117	1.18943	1.05957	1.13054	1.16224	1.1527	1.12351	1.10646	0.876229	1.14382	0.824772	0.697265	0.815152	0.709054	1.05295	1.0684	1.25715	0.87345	0.704074	0.865458	0.895911	0.798707	0.830735	0.760155	0.891544	1.13539	0.682081	1.10398	1.11219	1.03226	1.15069	0.863294	1.13851	0.889532	1.13595	1.08343	1.08075	1.11806	1.17017	0.727781	1.12052
GSM1424182	0	53	male	0.458684	1.0487	0.881555	0.715034	0.973841	0.760481	1.11232	1.00586	1.01314	1.06985	1.11467	1.00371	1.02068	0.941809	1.20335	0.825089	0.605091	0.760858	0.642357	1.08596	1.18718	1.19224	0.84103	0.692493	0.773192	0.830094	0.662769	0.900639	0.878433	0.721255	1.01649	0.676633	1.10732	1.03844	1.03381	1.0508	0.853417	1.14586	0.804796	1.04241	1.0068	1.19736	1.14366	1.03682	0.675065	1.20834
GSM1424183	0	57	male	0.442641	1.12178	0.765686	0.836669	1.12129	0.60396	0.913434	1.0758	1.0373	1.16151	1.13743	1.21932	1.16355	0.853887	1.23093	0.726835	0.723812	0.743583	0.564587	0.967274	1.10135	1.20616	0.851207	0.751104	0.912785	0.952904	0.820192	0.89028	0.682212	0.808872	1.1873	0.606645	1.15212	1.18352	1.07817	1.13811	0.838744	1.23594	0.932017	1.24849	1.15082	1.24219	1.22138	1.19871	0.59193	1.18726
GSM1424184	0	66	male	0.566423	1.06461	0.812535	0.80925	1.07422	0.868872	1.1476	1.09776	1.02611	1.09858	1.09569	1.12975	1.09119	0.877932	1.05881	0.878297	0.676279	0.771976	0.74444	0.961285	1.13211	1.18918	0.848557	0.714114	0.892714	0.915977	0.751645	0.900615	0.67099	0.850333	1.05056	0.74233	1.11415	1.04256	1.03438	1.12302	0.746307	1.08444	0.933916	1.11338	1.07461	1.15772	1.09783	1.13285	0.682688	1.15264
GSM1424185	0	80	male	0.762654	0.977674	1.10343	0.886273	0.965191	1.03718	1.02289	1.03478	0.917825	1.05839	1.03738	0.987594	1.01175	1.02661	0.971264	0.936922	0.897675	1.01272	0.905381	1.02431	1.16076	0.994418	0.873382	0.906647	0.790347	0.911169	0.932723	0.86611	1.09692	0.951462	1.00923	0.77439	1.03426	1.03215	0.946245	1.06364	0.93058	0.87116	0.905615	1.00076	1.05005	0.96297	0.921336	1.09145	0.887178	0.963703
GSM1424186	0	55	male	0.447026	1.09026	0.788851	0.813088	1.10127	0.636702	0.861232	1.13234	0.944159	1.14231	1.13104	1.19624	1.17574	0.87728	1.18397	0.694826	0.737662	0.75529	0.516977	1.01838	1.14194	1.22082	0.802586	0.715332	0.827248	0.933242	0.822535	0.864982	0.684208	0.76445	1.17216	0.575599	1.11947	1.13762	1.10202	1.09134	0.753633	1.26766	0.755806	1.21055	1.19546	1.29595	1.20312	1.16345	0.531465	1.30742
GSM1424187	0	69	male	0.502818	1.08763	0.72154	0.860303	1.06036	0.630785	1.07638	1.06025	0.99776	1.07038	1.04399	1.05773	1.01418	0.913333	1.17724	0.854125	0.672672	0.776597	0.762019	1.02608	1.088	1.09573	0.802602	0.734162	0.87905	0.945067	0.833633	0.938742	0.660181	0.777571	1.07854	0.683149	1.10388	0.96322	1.11348	1.09471	0.750141	1.08587	0.851005	1.06249	1.08775	1.2376	1.09831	1.08101	0.701881	1.17695
GSM1424188	0	55	male	0.50219	1.06729	0.787203	0.746767	1.01942	0.854827	1.08111	1.03225	0.952677	1.08684	1.0982	1.06279	1.0871	0.959491	1.15638	0.85136	0.710843	0.840844	0.708947	1.00904	1.12093	1.16723	0.872079	0.768831	0.897397	0.946856	0.766384	0.886282	0.804358	0.909074	1.14389	0.684498	1.11156	1.09454	1.04411	1.05796	0.86408	1.22094	0.776843	1.15228	1.10645	1.08045	1.12313	1.12931	0.665133	1.26595
GSM1424189	0	61	male	0.454872	1.10449	0.700465	0.884013	1.12022	0.767504	1.06831	1.05415	1.10324	1.11451	1.06778	1.10725	1.11229	0.861617	1.18338	0.804408	0.727847	0.743574	0.656246	0.990545	1.04609	1.16476	0.831896	0.708279	0.998744	0.939024	0.922013	0.859407	0.642459	0.702149	1.08036	0.661626	1.09416	1.12789	1.0994	1.04879	0.848975	1.14208	0.914551	1.11515	1.11499	0.965807	1.04441	1.12753	0.613391	1.25557
GSM1424190	0	65	female	0.418689	1.18408	0.779106	0.680576	1.14989	0.606024	0.837647	1.09488	1.07705	1.15642	1.1311	1.1873	1.12838	0.856118	1.20951	0.680163	0.60354	0.689534	0.547483	1.0288	1.15677	1.11052	0.7909	0.6322	0.916567	0.819336	0.684292	0.856648	0.604576	0.661483	1.15734	0.618468	1.1075	1.24702	1.01172	1.06737	0.886826	1.15613	1.00611	1.11213	1.17181	0.976095	0.989882	1.16906	0.51119	1.16479
GSM1424191	0	60	male	0.509257	0.968629	0.790968	0.85185	1.03935	0.880573	1.04137	1.03938	1.0817	1.13081	1.06091	1.15543	1.07674	0.978623	1.10663	0.902224	0.787736	0.860539	0.718657	1.24482	1.081	1.04472	0.89956	0.828161	0.847104	0.897083	0.982892	0.915515	0.834909	0.928196	1.13354	0.677862	1.04094	0.974219	1.09345	1.11489	0.984104	1.16553	0.95117	1.12981	1.05481	1.21612	1.17847	1.13143	0.835151	1.08509
GSM1424192	0	72	male	0.477879	1.07595	0.664494	0.643493	1.11357	0.782476	1.13806	1.11446	1.06483	1.16432	1.13812	1.21642	1.1066	0.891563	1.14696	0.832835	0.610046	0.743743	0.689279	1.01969	1.18023	1.18547	0.818139	0.648013	0.893731	0.847508	0.69228	0.868992	0.61332	0.715571	1.14849	0.727833	1.19605	1.0354	1.1543	1.22989	0.715073	1.1757	0.876177	1.12181	1.0636	1.04594	1.04869	1.2356	0.611062	1.00328
GSM1424193	0	63	male	0.447189	1.09677	0.733906	0.764367	1.11419	0.82546	1.04133	1.08376	1.10333	1.17847	1.15025	1.18077	1.11598	0.869106	1.20559	0.807557	0.757828	0.761289	0.677438	1.0332	1.12808	1.16847	0.803401	0.757934	0.964658	0.916094	0.877847	0.728625	0.677184	0.92851	1.14624	0.666793	1.19714	1.13713	1.10457	1.16369	0.851473	1.38002	0.826623	1.17033	1.16903	0.986226	1.13245	1.14772	0.661772	0.985853
GSM1424194	0	76	male	0.626593	1.02564	0.705946	0.953081	1.10561	0.831171	1.04467	1.10319	1.12816	1.07631	0.984895	1.03617	1.04713	0.799665	1.00579	0.93822	0.704524	0.80807	0.787086	0.972028	0.978696	0.929161	0.848982	0.790496	0.914688	0.873638	0.949042	0.852782	0.751441	0.960232	1.04191	0.727125	1.02275	0.990695	1.05677	1.07397	0.920204	1.02957	1.18739	0.989283	1.05141	0.984396	0.979999	1.02309	0.778848	0.853205
GSM1424195	0	68	male	1.05858	1.03083	1.01478	1.03899	1.06009	0.909476	1.10767	0.992008	1.05554	1.04876	1.03999	1.09451	0.985697	1.07098	0.928894	0.955612	1.05377	1.0548	0.957466	1.03022	1.08531	1.08605	1.01888	1.14211	0.906852	1.00102	1.12821	0.940945	1.0952	0.818175	0.994785	0.852488	0.914702	1.00382	1.05518	1.10936	0.929805	0.617493	1.14611	0.916449	1.03493	0.747696	0.735274	1.14631	0.987728	0.939291
GSM1424196	0	69	female	1.12736	0.985129	1.10587	1.17269	1.04962	0.659228	1.12286	1.00425	0.964321	1.03427	0.965529	1.05612	1.02152	0.985764	0.888175	0.941071	1.10033	0.980079	0.724337	0.959978	0.957242	0.990735	0.863885	0.946897	1.01472	1.02415	1.1195	1.11834	1.00857	0.809576	1.07912	0.666831	1.01363	0.995773	1.2676	1.04822	0.994769	0.617302	1.09048	0.98701	1.05118	0.71439	0.820199	1.10059	0.955278	1.17805
GSM1424197	0	63	male	0.425436	1.15338	0.640744	0.811037	1.05269	0.804583	0.979609	1.04382	0.926804	1.12046	1.09489	1.11572	1.10907	0.882307	1.23249	0.77602	0.698826	0.702873	0.578683	1.04008	1.04354	1.10316	0.777808	0.700684	0.911296	0.778542	0.696477	0.830991	0.837236	0.739591	1.18046	0.671746	1.0631	1.11572	1.07689	1.0818	0.838304	1.29487	0.873221	1.17985	1.15848	1.1047	1.1421	1.10226	0.619486	1.15715
GSM1424198	0	74	male	1.14754	0.748468	1.26178	1.21634	0.844811	1.17416	1.06818	0.922258	1.00251	0.831254	0.75677	0.685551	0.722614	1.28144	0.824803	1.13257	1.41724	1.2808	1.14978	1.1497	0.826799	0.688238	1.15143	1.47484	1.1435	1.24144	1.32844	1.29315	1.32683	0.987142	0.685572	1.52392	0.808838	0.733371	1.00449	0.876093	1.00922	0.569649	1.06026	0.671684	0.744262	0.820621	0.753647	0.844166	1.24689	0.860911
GSM1424199	0	56	male	0.418728	1.14895	0.725428	0.809161	1.06294	0.802147	0.959831	1.08294	0.955816	1.10524	1.10748	1.17144	1.14875	0.848792	1.30876	0.802629	0.730837	0.715042	0.587815	0.989417	1.07249	1.17163	0.822656	0.753887	0.880155	0.87656	0.830102	0.750796	0.752776	0.869933	1.18853	0.61413	1.16004	1.0942	1.03925	1.05824	0.849936	1.26593	0.837275	1.19168	1.1441	1.31468	1.29416	1.09745	0.591353	1.25162
GSM1424200	0	65	male	0.473596	0.952904	0.738536	0.715166	0.985589	0.779219	1.153	1.00394	0.983638	1.03828	1.05768	0.934992	0.934718	0.940545	1.15055	0.892788	0.599487	0.755635	0.774321	1.08588	1.13929	1.09224	0.836798	0.70014	0.876918	0.863378	0.697577	0.85073	0.865806	0.655963	0.894105	0.757658	1.06122	0.937517	1.07786	1.02786	0.819235	1.25633	0.850868	0.932396	0.943233	1.29754	1.17757	1.02931	0.780224	1.10986
GSM1424201	0	78	female	0.558979	1.05809	0.811748	0.79555	1.07274	0.919564	1.02296	1.05833	0.949536	1.09842	1.1055	1.12092	1.11476	0.889181	1.09201	0.869768	0.751803	0.797853	0.824543	0.994807	1.05993	1.13474	0.880832	0.811354	0.893188	0.874432	0.877551	0.910479	0.744718	0.977508	1.15146	0.714598	1.10816	1.03363	1.13023	1.06629	0.853955	1.06786	0.879571	1.07359	1.10542	1.10453	1.1215	1.13825	0.766246	1.26132
GSM1424202	0	74	male	0.523038	0.83492	0.769366	0.673594	0.802123	0.781157	1.0883	0.924838	0.878281	0.956399	0.877546	0.775124	0.81705	0.931196	1.05781	0.885897	0.625059	0.862073	0.826318	0.978085	0.958572	0.869114	0.91429	0.775269	1.02945	0.945744	0.771005	0.913971	0.695391	0.741604	0.883792	0.7616	0.940803	0.848001	1.10327	0.888767	0.895816	1.17821	0.924993	0.906433	0.809673	1.26588	1.25832	0.820532	0.679195	0.929656
GSM1424203	0	61	male	0.462334	0.79966	0.839084	0.727824	0.780986	0.876223	1.10842	0.878856	0.846367	0.897254	0.881776	0.750359	0.792884	0.984149	0.983971	0.964924	0.717554	0.837964	0.725847	1.06569	0.939283	0.929967	0.903967	0.744641	1.03912	0.897546	0.82683	0.90305	0.753834	0.812666	0.787555	0.772681	0.923122	0.791531	1.09109	0.855174	0.893956	1.00437	0.826962	0.895912	0.822128	0.89087	0.926205	0.844032	0.677286	1.04788
GSM1424204	0	62	male	0.451838	1.12667	0.691982	0.720176	1.04676	0.738133	0.981831	1.00759	0.964135	1.14355	1.12281	1.14621	1.13999	0.870725	1.20408	0.707149	0.643228	0.738644	0.670419	1.09799	1.03948	1.25421	0.783162	0.743765	0.861602	0.896688	0.760607	0.898748	0.776064	0.809335	1.2034	0.64235	1.0471	0.980799	1.11264	1.15757	0.722771	1.41815	0.71426	1.25128	1.10095	1.2131	1.06802	1.17229	0.668638	1.17724
GSM1424205	0	63	male	0.45598	1.09469	0.750325	0.930812	1.09844	0.855727	1.0107	1.04889	1.07436	1.13937	1.04747	1.02272	1.06021	0.847656	1.18681	0.881799	0.857975	0.775163	0.654831	1.04386	1.00681	1.1499	0.834579	0.818515	0.908618	0.93796	0.965659	0.835761	0.777177	0.955438	1.11189	0.701617	1.02778	0.984194	1.10794	1.10837	0.89794	1.10777	0.949682	1.10411	1.07799	1.21082	1.20501	1.10913	0.71204	1.18176
GSM1424206	0	77	male	0.532782	1.08397	0.772567	0.911351	1.0761	0.801706	1.03623	1.04652	1.0253	1.10447	1.0165	1.04379	1.15175	0.838867	1.10046	0.83276	0.754144	0.795655	0.814391	1.12761	1.01932	1.08173	0.808413	0.794621	0.883417	0.962388	0.926634	0.885328	0.65914	0.7184	1.16861	0.705871	1.06442	1.06031	1.14577	1.1161	0.846357	1.12027	0.993618	1.06861	1.09089	1.22138	1.22915	1.13283	0.68315	1.01233
GSM1424207	0	55	male	0.427794	1.13956	0.670004	0.753844	1.11217	0.732873	1.03421	1.079	1.14612	1.22655	1.1246	1.28115	1.2267	0.841603	1.21303	0.831825	0.753394	0.807405	0.637554	0.956601	1.03033	1.22522	0.811505	0.802865	0.804524	0.931803	0.899613	0.768618	0.716012	0.986105	1.21623	0.632569	1.14059	1.09137	1.1508	1.20314	0.812782	1.37935	0.818512	1.23884	1.11439	1.19577	1.10079	1.25113	0.639072	1.11256
GSM1424208	0	65	male	0.457917	0.998458	0.84344	0.840863	1.17815	0.733382	0.970697	0.974703	1.07839	1.00225	0.971193	1.0391	1.02243	0.866509	1.06318	0.822572	0.655667	0.74916	0.619974	1.02347	0.90995	1.0944	1.33662	0.664605	0.820496	0.863794	0.762119	0.981238	0.622901	0.837991	1.02213	0.616473	1.36773	0.98553	1.08508	1.07775	1.42576	0.996978	0.861654	1.06039	0.993876	0.94665	0.892517	1.07162	0.618333	1.181
GSM1424209	0	64	male	0.936439	0.881745	0.767969	0.805503	1.08625	0.891931	1.01767	0.899778	0.924465	0.893989	0.908923	0.816933	0.824802	1.07696	0.935801	0.897403	0.822531	0.95353	0.982134	0.906057	0.917383	0.950575	1.50096	0.858484	0.806266	0.893613	0.860205	1.06655	0.943155	0.756687	0.821159	0.909598	1.46475	0.904887	0.886127	1.01611	1.87009	0.791303	0.917831	0.864268	0.817123	0.983657	0.86441	0.942373	0.883102	0.952265
GSM1424210	0	66	male	0.76275	0.837676	1.2449	0.886968	0.734013	1.26944	0.830732	0.964436	0.739157	0.936167	1.03643	0.847765	0.842146	1.34096	1.00895	1.01595	1.05078	1.20313	0.925078	1.11041	0.998653	1.00352	1.01932	1.25526	1.12912	0.985714	1.24655	0.993535	1.24797	1.03487	0.925548	0.790427	1.02801	0.778124	1.006	0.887094	1.25744	0.920068	0.959443	0.970074	0.978072	0.868396	1.15826	0.881927	1.05517	0.763513
GSM1424211	0	86	male	0.744795	0.68778	1.10017	0.918291	0.709441	1.31606	1.00415	0.828007	0.782317	0.825498	0.796832	0.652382	0.699702	1.39269	0.853313	1.09308	0.981485	1.16105	1.09441	1.48745	0.873693	0.781786	1.0211	0.896739	1.34921	1.02873	1.12593	1.16632	1.37569	1.38473	0.743146	0.847754	0.827134	0.780125	0.943569	0.741718	1.19405	0.539051	1.2381	0.781321	0.79093	0.66089	0.772315	0.793568	0.931732	0.700171
GSM1424212	0	51	male	0.401286	0.923946	0.708196	0.780603	0.775832	0.814792	0.753232	0.894083	0.701222	1.01011	0.94532	0.875623	1.00144	1.04386	1.2957	0.832694	0.874431	0.801686	0.558924	1.23832	0.941664	1.04554	0.82999	0.768666	1.31781	0.912047	1.02896	0.974039	0.829776	0.818248	1.14265	0.640342	1.00522	0.903164	1.07486	0.806185	0.967808	1.47491	0.868473	1.23628	1.07842	0.942577	1.33566	0.91198	0.694432	0.848113
GSM1424213	0	82	male	0.594688	0.642267	1.14182	0.896973	0.539964	1.15284	0.767737	0.756931	0.60494	0.760561	0.833188	0.585952	0.661326	1.34175	0.818334	1.22485	1.09433	1.12993	0.759591	1.3173	0.866737	0.642041	1.13216	0.900939	1.25066	1.10974	1.2014	1.23161	1.43949	1.23425	0.782308	0.648988	0.788315	0.747696	0.695655	0.794287	1.44872	0.54924	1.38921	0.69567	0.739824	0.705315	0.79818	0.682617	0.98392	0.633002
GSM1424214	0	71	female	0.465413	0.647086	0.748435	0.853472	0.596554	0.985392	0.989111	0.731183	0.664349	0.754137	0.820757	0.587429	0.673138	1.12422	0.961622	0.930671	0.819162	0.833039	0.730216	1.34815	0.858251	0.783846	0.918759	0.83253	1.26102	1.01665	1.04336	1.03964	1.00163	1.05156	0.751353	0.768884	0.871612	0.723463	1.03601	0.713762	1.15619	1.25492	0.845973	0.854814	0.720392	1.05244	1.0536	0.712411	0.689733	0.753265
GSM1424215	0	73	male	1.10225	0.816903	1.18647	1.12374	0.738762	1.13498	0.817914	0.8737	0.689834	0.980322	0.875913	0.773245	0.874317	1.34548	0.983856	1.08202	1.36149	1.27023	0.903124	1.24537	0.925452	0.946252	1.057	1.39644	1.28429	0.967007	1.2566	1.08147	1.44164	1.30376	1.01541	0.934946	0.901397	0.917822	0.914155	0.814149	1.3137	0.82215	1.36145	0.966448	0.990458	0.738512	1.05606	0.909212	1.16266	0.762102
GSM1424216	0	68	female	0.702627	0.792444	1.43007	0.821872	0.696788	1.08869	0.762033	0.870152	0.689757	0.939684	0.929117	0.711054	0.79698	1.38161	0.987401	0.963551	0.871412	1.14971	0.72005	1.33001	0.984546	0.891793	1.04789	0.899421	1.30936	1.01819	0.899491	1.32863	1.40985	1.23283	0.936191	0.71206	0.959926	0.835765	0.96954	0.798912	1.39779	0.935533	0.894237	0.993561	0.95062	0.929053	1.1445	0.834566	0.868675	0.716919
GSM1424217	0	75	male	0.503914	0.62528	1.05136	0.989494	0.636504	1.28501	0.897909	0.72754	0.699983	0.764308	0.826269	0.597744	0.6446	1.27406	0.932378	1.13941	1.05852	1.19155	0.863159	1.20618	0.840838	0.774694	0.977332	1.03594	1.17845	1.10565	1.39885	1.17116	1.70045	1.24871	0.733702	0.740795	0.915414	0.750433	1.04863	0.734751	1.68629	0.883351	0.877895	0.805031	0.701093	0.951459	1.11672	0.716094	1.19806	0.700728
GSM1424218	0	73	female	0.921385	0.751368	0.978534	0.954502	0.744243	1.1205	0.855821	0.867962	0.736957	0.86092	0.848209	0.719792	0.796694	1.14607	0.879637	0.998299	0.945832	1.08946	0.995665	1.19457	0.85667	0.796358	0.927345	0.855026	1.3448	1.03981	1.17987	1.21355	1.05913	0.874649	0.84422	1.01826	0.91199	0.789007	1.14502	0.767805	1.1158	0.716854	1.11068	0.937156	0.918516	0.810798	0.888181	0.828356	0.846718	0.699579
GSM1424219	0	79	male	0.906315	0.781183	0.949537	0.860072	0.674081	1.28991	0.693037	0.797883	0.679351	0.880674	0.912003	0.706643	0.809114	1.17401	0.847245	0.915986	1.06049	1.17029	0.945252	1.23146	0.928302	0.865043	1.50349	0.808525	1.19448	1.01816	1.01707	1.12101	1.26036	0.988845	0.916852	1.24901	0.927018	0.844088	0.770064	0.80517	1.34147	0.607881	1.38374	0.890274	0.876976	0.922748	0.969392	0.885839	0.76778	0.683302
GSM1424220	0	68	male	0.937183	0.845241	0.778072	1.02932	0.749838	0.82483	0.770913	0.888276	0.882064	0.940388	0.804798	0.651167	0.731877	1.20557	0.733001	0.913789	1.11109	1.05379	1.06821	1.65975	0.823676	0.798887	0.974309	1.0016	1.25694	0.940302	1.3086	1.11133	1.03454	0.775755	0.69003	0.774886	0.91455	0.746911	0.998003	0.775611	1.25823	0.48099	1.52991	0.794298	0.862425	0.649693	0.707614	0.774892	0.841113	0.78145
GSM1424221	0	55	female	0.457403	0.863142	0.732578	0.824035	0.758162	0.933049	0.871367	0.864803	0.759987	0.963441	0.875655	0.785135	0.893229	1.0634	1.09021	0.86612	0.907655	0.879181	0.660332	1.1549	0.909895	0.912048	0.890877	0.863704	1.294	1.02993	1.09311	0.991909	0.853289	0.910934	1.06893	0.704751	0.972908	0.934368	1.10691	0.827375	1.07607	1.06965	0.974349	1.10973	1.02688	0.939978	1.14246	0.927819	0.670204	0.894881
GSM1424222	0	76	male	0.667038	0.789917	1.18581	0.987613	0.656758	1.26238	0.68416	0.810067	0.636935	0.962139	0.901651	0.709696	0.783092	1.34762	0.799122	1.09368	1.17391	1.07954	0.858231	1.20269	0.939465	0.845719	1.07109	1.00775	1.46111	1.10573	1.22922	1.29978	1.27794	1.0057	0.94064	0.838855	0.837505	0.892542	0.755382	0.788078	1.16982	0.627657	1.06129	0.9332	0.925527	0.717934	0.916374	0.866857	0.76051	0.737985
GSM1424223	0	59	male	0.438977	0.887152	0.684167	0.896925	0.839438	0.968931	0.847477	0.939682	0.793783	1.03437	0.980549	0.879298	0.984158	1.06219	1.21098	0.859276	0.965395	0.786761	0.69836	1.14182	1.00469	1.05532	0.798979	0.923769	1.26605	1.09465	1.18479	0.876555	0.793514	0.770805	1.17981	0.74815	1.03178	0.988116	1.06609	0.85113	0.909949	1.25477	0.983758	1.13917	1.10988	1.16546	1.31832	0.952094	0.620389	0.814832
GSM1424224	0	50	male	0.422371	0.911835	0.747852	0.774449	0.853535	1.01795	0.774192	0.940683	0.734116	1.09931	1.04853	0.971643	1.05219	1.01866	1.20978	0.828104	0.842162	0.843243	0.691998	1.23483	1.04305	1.23634	0.83265	0.852185	1.11885	0.898226	1.02253	0.991647	0.873023	1.07047	1.21878	0.647754	1.01116	0.978827	1.05277	0.878139	1.0354	1.3591	0.780548	1.22982	1.13205	1.15248	1.24663	1.00762	0.730047	0.926556
GSM1424225	0	66	male	0.412657	0.885249	0.746836	0.773107	0.777076	0.860006	0.889197	0.905399	0.680556	1.02789	0.973105	0.884756	0.943411	0.98225	1.15253	0.843216	0.775272	0.705435	0.610109	1.3163	0.943358	0.969836	0.843779	0.786912	1.24773	0.883941	0.962753	1.01742	0.762854	0.778961	1.05434	0.700396	1.0164	0.920143	0.991229	0.810877	0.888172	1.29897	0.842695	1.14394	1.09588	1.13337	1.34386	0.936627	0.600253	0.851637
GSM1424226	0	60	male	0.44408	1.01043	0.794902	0.872692	0.946591	0.800387	0.893377	0.992037	0.858051	1.04438	1.03928	0.94051	1.04602	0.979649	1.13943	0.850958	0.820192	0.788243	0.645111	1.1232	1.02924	1.19623	0.876821	0.793831	1.15495	0.990173	1.01382	0.865946	0.764038	0.821191	1.15775	0.652373	1.04921	1.01825	1.04456	0.950818	0.889513	1.28144	0.898504	1.15666	1.13934	1.05269	1.2777	1.0671	0.586728	1.00731
GSM1424227	0	60	male	0.456863	0.856881	0.694925	1.00856	0.775434	0.863262	0.782034	0.899662	0.72095	1.00271	0.851653	0.744188	0.875563	1.00781	1.05686	0.899555	0.915083	0.810039	0.695193	1.28706	0.904486	0.937828	0.823446	0.783742	1.2158	1.05657	1.28903	0.84096	0.732145	0.730348	1.04793	0.698958	0.945526	0.899134	1.06474	0.808264	1.10488	1.24677	1.24345	1.06573	1.03662	1.01645	1.22683	0.849845	0.599437	0.780929
GSM1424228	0	53	male	0.427939	1.05003	0.818061	0.776535	0.947523	0.859359	0.845385	0.992894	0.93731	1.02973	1.04646	0.996482	1.06442	0.987563	1.22123	0.797998	0.71001	0.829068	0.638777	1.05427	0.974716	1.18136	0.832392	0.73618	1.13351	0.926237	0.966924	0.867209	0.747806	0.755201	1.17435	0.655415	1.03477	1.01077	1.06796	0.923104	0.835108	1.29745	0.883619	1.15309	1.15275	0.890444	1.08135	1.01075	0.595785	0.841814
GSM1424229	0	53	male	0.465356	0.963679	0.800405	0.765706	0.851375	0.876547	0.824747	0.991399	0.709792	1.02887	1.00219	0.895329	0.955502	0.98191	1.15539	0.784301	0.705503	0.803725	0.638657	1.10857	0.988885	1.04638	0.785325	0.697046	1.12419	0.824965	1.01608	0.885777	0.784986	0.760484	1.20741	0.672767	0.973927	1.0347	1.07273	0.854514	0.860085	1.1435	0.946577	1.13544	1.12042	0.899659	1.12194	0.957727	0.577948	0.84859
GSM1424230	0	56	male	0.424511	0.861605	0.87752	0.901844	0.789193	1.10443	0.76582	0.92427	0.720517	1.1367	0.986263	0.915231	0.928976	1.06945	1.21104	0.897962	1.00805	0.969901	0.757975	1.27538	1.01875	1.0571	0.870473	0.912847	1.22278	0.964733	1.1935	0.888502	1.08138	1.25391	1.16667	0.61831	0.978486	0.986755	1.10837	0.878876	1.28389	1.25219	0.820099	1.15777	1.17077	0.968923	1.24009	0.890156	0.832824	0.99747
GSM1424231	0	80	male	0.441778	0.902591	0.677777	0.779649	0.835415	0.880872	0.747471	0.937459	0.722653	1.03912	1.01267	0.886375	0.959349	1.28781	1.26586	0.841439	0.75832	0.791171	0.609983	1.25094	1.13868	1.12401	1.33171	0.836701	1.11013	0.834477	0.95268	0.850363	1.01448	0.787883	1.22101	0.740265	1.04092	0.996062	1.03249	0.881013	1.00653	1.36053	0.909329	1.10515	1.13311	1.17408	1.8887	0.958646	0.860969	0.92281
GSM1424232	0	66	male	0.420541	0.876093	0.843636	0.878556	0.73531	1.15864	0.851003	0.855338	0.687644	0.940818	0.882577	0.787747	0.933515	1.0721	1.13919	0.941696	0.948715	0.932493	0.751828	1.25858	0.901342	0.902383	0.902329	0.844842	1.30579	0.948618	1.1445	1.05981	1.12012	1.34296	1.0577	0.687383	0.947445	0.998548	1.06301	0.777189	1.17766	1.15264	0.838103	1.12235	1.04798	1.03726	1.23537	0.855455	0.807905	0.905907
GSM1424233	0	54	male	0.458709	0.843912	0.717261	0.791237	0.863864	0.841866	1.0223	0.918226	0.876954	0.944773	0.975961	0.873318	0.867121	1.1637	1.06034	0.875756	0.713862	0.79796	0.682303	1.45909	1.04538	1.06436	0.895754	0.770211	1.16122	0.984508	0.897125	0.946274	0.874083	0.721653	0.929365	0.795862	1.02086	0.889052	1.01317	0.843235	0.969974	1.25767	0.988267	0.937658	0.954356	0.798753	1.05641	0.933954	0.66716	0.804204
GSM1424234	0	50	male	0.455562	0.856106	0.755617	0.869142	0.812811	1.00974	0.845083	0.962792	0.69647	1.00996	0.90869	0.794583	0.887451	1.0424	1.30461	0.855201	0.918295	0.852864	0.668712	1.20538	0.919612	1.05147	0.839242	0.819706	1.17629	0.985544	1.17555	0.922808	0.858837	1.19806	1.14202	0.665995	0.992781	0.984733	1.05887	0.864352	1.06416	1.30992	1.11637	1.10297	1.08544	1.17777	1.45286	0.952741	0.696529	1.01185
GSM1424235	0	64	male	0.471817	0.848679	0.729833	1.09725	0.744768	0.930742	0.972099	0.88676	0.752623	0.948802	0.839001	0.775786	0.862339	0.990859	0.991236	0.982669	1.01076	0.794263	0.806661	1.28741	0.880154	0.940944	0.832973	0.86386	1.25688	1.15687	1.30717	1.06209	0.857449	0.69239	0.967439	0.675528	0.943072	0.824803	1.07558	0.780483	1.05674	1.20572	1.18817	1.0624	0.987551	1.03392	1.10291	0.867036	0.657859	0.898351
GSM1424236	0	59	female	0.446429	0.937422	0.755717	0.75303	0.854538	0.862	0.767973	0.949587	0.737604	1.04182	1.01704	0.919283	1.00161	1.06438	1.19937	0.777023	0.779226	0.860729	0.702387	1.30707	0.992027	1.05109	0.849571	0.764753	1.25753	0.942486	0.995869	0.881221	0.830418	1.04309	1.19222	0.635189	1.04941	0.966749	1.06071	0.867675	1.00437	1.42586	0.829683	1.19311	1.16767	1.05418	1.32555	0.970994	0.709672	0.857466
GSM1424237	0	50	male	0.499979	0.897492	0.865869	0.972111	0.829096	1.00725	0.874771	0.954258	0.881755	1.00726	0.928938	0.824775	0.937718	1.02007	1.00926	0.893369	1.06532	0.963546	0.744003	1.12969	0.94917	1.02778	0.893625	0.940779	1.1131	1.06732	1.30039	0.917753	1.03195	1.01645	1.12105	0.67366	0.960764	1.03302	0.955528	0.872823	1.16087	1.14053	1.33965	1.04988	1.043	1.01348	1.14472	0.962443	0.689816	1.05495
GSM1424238	0	72	male	0.514534	0.911901	0.81187	0.956911	0.852821	0.815699	0.803085	0.921847	0.803942	1.07644	0.938026	0.918088	0.99348	1.00013	1.18186	0.854397	0.935406	0.83198	0.667487	1.04845	0.970606	1.07913	0.886982	0.869977	1.0759	1.06316	1.21544	0.896659	0.752748	0.829669	1.14419	0.733999	0.991446	1.00823	1.05865	0.901588	0.973761	1.25546	1.07178	1.12142	1.1531	1.03074	1.12943	0.978455	0.652817	1.07982
GSM1424239	0	59	male	0.458841	1.01522	0.778903	0.761667	0.931994	0.874489	0.893345	0.951148	0.842624	1.08769	1.05351	0.994186	1.07608	1.04083	1.22543	0.816345	0.729682	0.804259	0.618275	1.28157	1.0971	1.18173	0.870895	0.801253	1.0422	0.933651	0.838261	0.906644	0.804935	0.944421	1.10268	0.74178	1.0753	1.07911	1.00266	0.922535	0.872264	1.30031	0.844436	1.19357	1.14978	1.21551	1.42542	1.05797	0.589987	0.975896
GSM1424240	0	55	male	0.447717	0.824329	0.694003	0.878488	0.791034	0.764656	0.901181	0.849769	0.741005	0.967656	0.909698	0.849386	0.901545	1.00415	1.25565	0.882167	0.890283	0.80727	0.784235	1.21301	0.923048	1.04629	0.848397	0.779503	1.34258	1.01412	1.13035	0.837912	0.72171	0.70373	1.12301	0.699802	0.981065	0.911719	1.07105	0.853853	0.907241	1.48546	0.883222	1.12088	1.04705	1.07758	1.14402	0.958222	0.63142	1.00544
GSM1424241	0	65	male	0.422231	0.946991	0.675803	0.845306	0.93948	0.775463	0.859699	0.967991	0.860464	1.05098	1.03983	0.999646	1.03785	0.975447	1.26358	0.816042	0.821297	0.756746	0.598976	1.37432	1.05448	1.15904	0.818251	0.744608	1.10209	0.988778	0.988972	0.934839	0.745651	0.697278	1.18281	0.688929	1.07626	1.12594	1.03996	0.899457	0.917245	1.40459	1.03472	1.1357	1.1055	1.19338	1.34267	1.06179	0.600806	0.850436
GSM1424242	0	52	male	0.413956	0.946246	0.698238	0.884228	0.939471	0.818094	0.867766	1.0276	0.815955	1.08083	1.10935	1.06664	1.0279	0.950695	1.24275	0.814618	0.870271	0.819394	0.694684	1.28196	1.18122	1.19045	0.80374	0.713007	0.993984	0.950187	1.03111	0.988503	0.796118	0.942502	1.21568	0.658012	1.16933	1.07711	1.01753	0.938497	0.926166	1.43412	0.889571	1.19686	1.177	1.14303	1.23806	1.06888	0.650585	0.845405
GSM1424243	0	61	male	0.447835	0.912745	0.778208	0.808332	0.833579	0.941235	0.85036	0.92888	0.79742	0.954065	0.944414	0.827222	0.879025	0.931738	1.24886	0.816828	0.796084	0.782346	0.710805	1.32847	0.964263	0.970939	0.820536	0.760207	1.20067	0.853719	1.00734	0.864737	0.731273	0.868799	1.08256	0.73759	0.984954	1.01619	1.02025	0.82841	0.875211	1.19917	1.04362	1.11044	1.06611	0.950404	1.19963	0.921655	0.651856	0.821574
GSM1424244	0	60	female	0.723715	0.933362	0.822805	0.988962	0.893591	0.914935	0.861365	1.01537	0.848605	1.02028	1.04432	0.95051	0.961395	1.18648	1.01952	0.894197	0.935276	0.920082	0.889284	1.33262	1.05002	1.03022	0.84694	0.964056	0.907041	0.933792	0.970978	0.921706	1.06152	0.983273	1.11052	0.690328	1.05193	0.944393	1.06662	0.885261	1.14066	0.921376	1.08727	1.06335	1.12338	0.946549	1.01574	1.00979	0.882948	0.768161
GSM1424245	0	55	female	0.45219	0.904914	0.673922	0.945488	0.861177	0.951541	0.8768	0.96001	0.83283	1.04442	0.992679	0.938018	0.984052	1.02454	1.15267	0.94842	0.912289	0.806279	0.737147	1.3123	0.978289	0.992966	0.793939	0.856376	1.18655	1.06006	1.17023	0.871981	0.846498	0.704531	1.08131	0.709082	1.0306	0.955735	1.06223	0.868725	1.00893	1.28105	1.06856	1.1078	1.09597	0.924664	1.12135	0.977032	0.676065	0.799365
GSM1424246	0	62	male	0.423596	0.963678	0.779422	0.800203	0.881242	0.994523	0.806039	0.951386	0.81203	1.07039	1.00326	0.97068	1.01709	1.03175	1.25729	0.805385	0.872596	0.865358	0.680946	1.42521	0.986853	1.07669	0.862678	0.770098	1.11327	0.907508	0.984959	0.902212	0.82214	0.95979	1.20793	0.633923	1.01856	1.07739	1.0311	0.874314	1.04602	1.36794	0.93034	1.16387	1.15121	1.18248	1.40508	0.982755	0.644726	0.842138
GSM1424247	1	60	female	1.79962	0.656846	0.867125	1.72442	0.765009	1.60491	0.722655	0.810493	0.927455	0.732317	0.505129	0.584415	0.667173	1.55726	0.587627	1.27425	1.86637	1.58016	1.24455	1.14853	0.482785	0.441477	2.04093	1.82634	1.3911	1.5265	1.44592	1.07923	1.64088	1.08087	0.322432	1.36723	0.87743	0.540177	0.706402	0.835915	1.52135	0.622383	2.49251	0.333524	0.637295	0.6896	1.03814	0.720068	1.80037	0.580478
GSM1424248	1	31	female	0.496507	0.889117	0.59654	0.729293	0.940599	0.81882	0.777997	1.01968	0.728179	1.09086	1.04241	0.927344	0.998934	1.00759	1.43351	0.807137	0.741154	0.822288	0.738075	2.40349	0.962039	1.13455	0.785133	0.68234	1.03459	0.80649	0.824191	0.841198	0.747743	0.910594	1.18478	0.677324	1.08187	0.875774	1.07389	0.95849	0.935498	1.48422	0.825201	1.17105	1.14417	1.01269	1.28557	1.01435	0.660591	0.853597
GSM1424249	1	63	male	0.894855	0.830613	0.826741	1.00296	0.797504	1.00269	0.633411	0.909742	0.766259	0.899047	0.93336	0.772615	0.830894	1.19396	0.862457	0.991703	1.11839	1.04008	0.919892	1.30466	1.00544	0.914472	0.987459	0.967361	1.44599	1.02569	1.12459	1.27404	1.11842	0.718346	0.926611	0.811462	0.905185	0.82105	0.823175	0.85119	1.12656	0.793853	1.26	0.86392	0.910684	0.745491	0.745502	0.892413	0.916376	0.695998
GSM1424250	1	81	female	0.579468	0.694746	0.828027	1.02724	0.690517	0.888782	0.724834	0.834812	0.642463	0.874522	0.849592	0.632747	0.73938	1.15619	1.01342	0.995853	0.923897	0.881985	0.944466	1.30824	0.935073	0.782966	0.896914	0.861347	1.21037	0.984672	1.22453	1.00382	0.95876	0.896161	0.870693	0.830041	0.898222	0.75903	0.908916	0.801498	0.956075	0.981714	0.954854	0.814521	0.825579	0.950428	0.788955	0.832924	0.79065	0.75049
GSM1424251	1	35	male	1.18482	0.831951	0.932966	1.11386	0.829614	1.18577	0.801639	0.909727	0.760409	0.890713	0.900168	0.716434	0.845664	1.2472	1.16403	1.17372	1.28226	1.17723	1.03158	1.23454	0.827638	0.858094	0.842209	1.18258	1.34187	1.1841	1.24698	1.20301	1.23511	1.02035	0.953742	0.934994	0.817445	0.830779	1.0082	0.864703	1.26774	0.919785	1.38675	0.830825	0.953907	0.729157	0.882067	0.912752	0.991881	0.633001
GSM1424252	1	78	female	0.687031	0.715172	0.910574	1.1366	0.772178	0.766447	0.879448	0.921097	0.861996	0.84277	0.848832	0.596278	0.699003	1.16389	0.956205	1.04254	1.12011	0.891567	1.16717	1.29594	0.814522	0.724698	1.06271	1.09926	1.09877	1.13607	1.34583	0.963624	0.894065	0.739083	0.767289	0.907916	0.877403	0.66606	0.919336	0.759408	1.11185	0.799964	1.3442	0.785238	0.798242	0.893255	0.902689	0.784786	0.841548	0.623632
GSM1424253	1	40	female	1.06208	0.778324	0.783702	1.08594	0.840092	1.26279	1.02139	0.845723	0.829093	0.972258	0.862836	0.752407	0.867522	1.33873	1.0615	1.14788	1.08106	0.976715	1.02884	1.21849	0.974766	0.873379	1.01724	1.22536	1.37141	1.06902	1.06728	1.03668	1.10601	0.680581	0.974895	0.958569	0.853587	0.713863	0.772505	0.855246	1.17533	0.984304	1.29308	0.900453	0.913315	0.761938	0.987982	0.899555	0.817163	0.703466
GSM1424254	1	75	male	0.961919	0.779399	0.981031	1.02377	0.770765	0.919229	0.697597	0.861969	0.666718	0.878548	0.824972	0.720088	0.909528	1.213	0.982354	0.894634	1.1424	1.10339	1.05535	1.20831	0.863506	0.868744	0.877208	1.03075	1.16987	1.08335	1.22346	1.08794	1.03741	0.676709	1.04838	1.16031	0.899188	0.922004	1.06183	0.819023	0.951973	0.906746	0.956111	0.95342	1.01727	0.856553	0.818283	0.931973	0.806042	0.726616
GSM1424255	1	59	female	0.523626	0.841752	0.753935	0.886106	0.739412	1.04198	0.934736	0.814767	0.741317	0.885749	0.837045	0.644201	0.860354	1.18093	0.943684	0.889154	0.768899	0.856635	0.930123	4	0.774332	0.901031	0.890958	0.734714	1.18463	0.966511	0.967959	1.00643	0.966428	0.732139	1.01158	0.774796	0.907743	0.90022	1.07199	0.764423	1.09874	0.827277	1.06124	0.978552	0.961217	0.880809	0.991742	0.817281	0.668529	0.781104
GSM1424256	1	48	female	0.610449	0.614099	0.927891	0.843886	0.655639	1.35524	0.732891	0.747621	0.7395	0.785204	0.766675	0.499932	0.555117	1.21163	0.759814	1.07975	0.850733	1.1426	0.767161	1.11852	0.764838	0.619131	1.71999	0.749031	1.10836	0.922248	0.831496	1.30993	1.32254	1.24414	0.631501	0.717372	0.825701	0.617023	0.594773	0.749056	1.73474	0.738817	1.81492	0.700627	0.676646	0.794207	0.823845	0.711332	1.04496	0.56375
GSM1424257	1	63	male	0.943604	0.7451	0.864754	1.14458	0.763376	0.924852	0.860246	0.886747	0.858329	0.833406	0.739375	0.602071	0.733359	1.31172	0.802884	0.982198	1.12508	0.990542	0.933212	1.19771	0.741429	0.730973	1.01342	1.08792	0.991069	1.02266	1.19121	1.07858	1.10185	0.722689	0.774143	0.992959	0.90101	0.727177	0.855299	0.802255	1.27289	0.804867	1.54817	0.730524	0.788132	0.836101	1.18254	0.806865	1.06375	0.674254
GSM1424258	1	47	female	0.496704	0.715108	0.830991	1.01746	0.667316	0.831155	0.69915	0.844907	0.60178	0.88642	0.86856	0.628611	0.76476	1.13258	0.965997	0.89624	0.911261	0.850561	0.699676	1.20918	0.929023	0.790156	0.926431	0.792695	1.12683	1.03586	1.01585	1.03517	1.10956	0.936354	0.964011	0.736331	0.820119	0.768379	0.802009	0.843138	1.05814	0.887035	0.992935	0.845285	0.867959	0.880924	0.92181	0.835823	0.68115	0.663984
GSM1424259	1	21	female	1.0348	0.894244	0.791438	1.19479	0.841481	0.956577	0.950505	0.902403	0.681601	0.928494	0.852582	0.770472	0.935847	1.24408	0.925608	1.0344	1.26431	1.1654	0.95762	1.25789	0.85052	0.927503	0.865675	1.12248	1.19252	1.22059	1.35023	1.09661	1.20081	0.818798	1.03481	0.997075	0.908168	0.79704	1.21838	0.826065	1.06844	0.769553	0.941572	1.00381	1.08699	0.68458	0.852386	0.895046	1.03395	0.73385
GSM1424260	1	73	male	0.617823	0.77805	1.25351	0.970184	0.710071	1.14934	0.650054	0.793527	0.684049	0.871647	0.894312	0.710153	0.790043	1.29116	0.873829	1.12063	1.07676	1.0935	0.817914	1.06098	1.00995	0.861248	0.993796	0.974274	1.21641	1.03714	1.09644	1.08531	1.36691	1.05708	0.94038	0.894168	0.855302	0.838814	0.808012	0.832992	1.20624	0.734745	0.933103	0.847481	0.860955	0.774062	0.927797	0.871244	0.857315	0.86149
GSM1424261	1	55	male	0.492602	0.823651	0.903942	1.13225	0.743656	1.00276	0.650572	0.800859	0.736626	0.894714	0.799166	0.692671	0.897989	1.08356	0.945549	0.980583	1.11629	0.947723	0.792835	4	0.787731	0.82888	0.894502	0.999803	1.60333	1.38894	1.36635	1.33286	1.12352	1.04374	0.961776	0.896454	0.759349	0.879513	1.00046	0.728078	1.11911	0.748566	0.998889	0.900091	0.987873	0.844375	0.869035	0.874635	0.763964	0.795057
GSM1424262	1	35	female	0.440287	0.912313	0.699095	0.845164	0.867191	0.964585	0.836182	0.921292	0.787189	0.978992	0.979035	0.840058	0.926048	1.02102	1.22028	0.902971	0.86108	0.880019	0.693272	1.24117	0.786977	1.05108	0.837605	0.721318	1.12208	0.984415	1.09352	0.892607	0.837868	1.04211	1.07461	0.684185	1.02463	0.87525	1.0383	0.855469	1.07082	1.42225	0.945456	1.07961	1.03	0.909596	1.16585	0.905803	0.704935	0.806893
GSM1424263	1	32	female	1.47596	0.863302	0.921096	0.982004	0.764385	1.44335	0.71754	0.860724	0.655518	0.905888	0.84106	0.680924	0.880671	1.31163	1.01566	1.05335	1.29585	1.48333	1.33098	1.37018	0.77995	0.849244	1.09613	1.07842	1.07262	1.18181	1.32936	0.972291	1.36758	1.21225	0.993963	1.83648	0.824775	0.760279	0.846655	0.833265	1.20819	0.851775	1.27254	0.930887	0.987661	0.694277	0.855087	0.924751	1.23228	0.650509
GSM1424264	1	73	male	0.792461	0.61903	1.10748	1.04659	0.719964	1.10886	0.616271	0.776383	0.851268	0.770807	0.729445	0.572215	0.552342	1.43342	0.748623	1.25682	1.00144	1.01799	1.02112	1.5246	0.748507	0.505531	1.12335	1.06512	1.56367	1.05408	1.13183	1.23537	1.34023	0.863667	0.554718	1.21412	0.763556	0.618111	0.657252	0.767137	1.09948	0.535085	1.25555	0.545689	0.591292	0.727946	0.666087	0.694457	0.765259	0.623995
GSM1424265	1	60	female	0.686781	0.6849	1.05726	1.03521	0.69478	0.970306	0.691365	0.822431	0.73025	0.859587	0.856388	0.669422	0.78373	1.50913	0.902408	1.06195	1.19307	1.1304	0.989477	1.21011	0.908283	0.74899	0.950191	1.17724	1.47097	1.20796	1.3362	1.14441	1.26445	1.12916	0.868307	0.878805	0.853976	0.799751	0.958207	0.748005	1.23011	0.818054	0.910505	0.849024	0.816956	0.886826	0.991884	0.809848	0.784222	0.797822
GSM1424266	1	70	male	1.3101	0.792456	1.16382	1.25223	0.784941	1.25827	0.860528	0.864874	0.725249	0.861148	0.864008	0.712169	0.771653	1.37968	0.854792	1.10273	1.48212	1.19445	1.16518	1.26016	0.845566	0.830203	1.03233	1.27626	1.12253	1.20703	1.34655	1.13931	1.39675	1.15311	0.914506	1.08617	0.929789	0.807545	0.785024	0.816428	1.09568	0.718611	1.60587	0.857777	0.886998	0.79676	0.789416	0.866624	1.14993	0.850757
GSM1424267	1	74	male	0.735015	0.677598	1.09544	0.998824	0.752132	1.30013	0.753466	0.86994	0.906721	0.861442	0.783079	0.628557	0.687991	1.30406	0.78914	1.18149	0.987464	1.03066	1.06343	1.25177	0.682005	0.609697	1.0752	0.977967	1.25696	1.14994	1.02817	1.4192	1.44621	1.00012	0.734424	0.819235	0.703659	0.728439	0.700149	0.741914	1.29097	0.514039	1.56262	0.672354	0.733797	0.668502	0.745289	0.780157	0.96913	0.60135
GSM1424268	1	68	female	0.705985	0.65421	1.46685	0.927945	0.738197	1.26611	0.677385	0.739831	0.92584	0.781624	0.678001	0.556273	0.594892	1.57958	0.822286	1.17234	1.09758	1.28831	0.858831	1.23236	0.709819	0.579878	1.18395	1.17802	1.77645	1.18185	1.02796	1.40593	1.62682	1.31573	0.591908	0.816265	0.748035	0.670693	0.84466	0.70569	1.42959	0.576565	1.14538	0.553884	0.643964	0.794137	0.798974	0.706243	0.971008	0.76865
GSM1424269	1	74	female	0.714985	0.656618	1.00012	0.920294	0.629988	1.33221	0.778738	0.701498	0.757118	0.66431	0.753061	0.535952	0.586035	1.42346	0.742294	1.15407	0.999961	1.14188	1.03572	1.0724	0.751537	0.607701	1.18052	0.954589	1.6328	1.17009	1.02359	1.35525	1.23437	1.06939	0.597845	1.03245	0.811583	0.618669	0.817042	0.683124	1.36942	0.579898	1.11638	0.659536	0.651597	0.745894	0.787474	0.662913	0.997236	0.636336
GSM1424270	1	42	female	0.789115	0.787027	0.966167	1.06183	0.766904	1.06157	0.864738	0.81093	0.865944	0.873168	0.848121	0.708959	0.766169	1.14029	0.956842	1.16596	1.13258	0.99895	0.883856	1.16491	0.804053	0.865877	1.0427	0.99729	1.22802	1.19848	1.13494	1.30836	1.15541	1.03316	0.942904	0.739492	0.82017	0.720402	0.674047	0.769649	1.13487	0.746199	1.18458	0.73219	0.823655	1.03489	0.817606	0.940446	0.791328	0.72723
GSM1424271	1	68	male	0.830864	0.716595	1.70251	1.15613	0.706418	1.49936	0.694668	0.792333	0.734373	0.840971	0.888365	0.739728	0.770467	1.40532	0.76223	1.22735	1.39028	1.58016	0.833636	1.22029	0.852147	0.903623	1.29976	1.05244	1.16542	1.21804	1.35661	1.1422	1.63974	1.55965	0.855408	0.686222	0.888238	0.731491	0.738307	0.871353	1.71661	0.713635	0.996211	0.838225	0.859984	0.770895	0.911194	0.915505	1.04576	0.710765
GSM1424272	1	48	male	0.573102	0.871253	0.820443	1.073	0.817137	0.946595	0.65866	0.875437	0.767529	0.940188	0.901242	0.817938	0.900982	1.25252	0.998406	0.958523	1.10598	0.86528	0.817428	1.11789	0.85171	0.937673	0.997014	1.16474	1.04025	1.04087	1.10455	1.15058	1.03208	0.800129	1.0564	0.937065	0.872158	0.838191	0.772811	0.814812	0.932172	1.1733	1.03626	0.954853	0.981716	0.9769	0.929194	0.994489	0.67671	0.786461
GSM1424273	1	49	female	0.550479	0.739687	0.873108	0.954428	0.714483	1.13404	0.919929	0.829471	0.788132	0.746317	0.77996	0.576785	0.639337	1.17388	0.970166	0.994197	0.997874	0.923878	0.885055	1.11527	0.87212	0.74722	1.17939	0.863721	1.1032	1.04227	1.10813	1.02552	1.11921	1.0847	0.725081	0.782398	0.913439	0.733026	0.846535	0.781195	1.19074	1.18115	1.22203	0.790601	0.730734	0.977682	0.984436	0.712318	0.837061	0.662977
GSM1424274	1	49	male	0.58628	0.80194	0.853385	1.04834	0.745071	1.28189	0.80421	0.863571	0.716445	0.879979	0.861435	0.787916	0.87585	1.3672	0.939979	1.06151	1.23853	1.27285	0.87651	4	0.830156	0.88323	1.11457	0.942938	1.0979	1.12679	1.14236	1.09641	1.4779	1.64348	1.00688	0.754999	0.890537	0.939116	0.878844	0.798711	1.41276	0.85089	1.03357	1.01251	0.980625	0.871943	1.06709	0.872354	0.98605	0.711565
GSM1424275	1	48	female	0.656477	0.939664	0.88499	1.26179	0.89381	0.774917	0.789628	0.941156	0.834088	0.951717	0.885976	0.807841	0.980814	1.11725	0.798771	0.926573	1.21205	0.872882	0.914415	1.1452	0.782806	0.943715	0.809237	1.08494	1.11897	1.23103	1.29224	0.942717	1.06657	0.748363	1.03454	0.779622	0.950547	0.878594	1.13788	0.838739	1.05683	0.604082	1.23439	0.941356	1.06912	0.651837	0.778369	0.937543	0.760106	0.717553
GSM1424276	1	52	male	0.589716	0.790704	0.854617	1.08164	0.766155	0.9074	0.662524	0.888288	0.717184	0.895256	0.88457	0.728654	0.834623	1.16384	0.786755	0.957884	1.03604	0.923753	0.857945	1.27877	0.842987	0.803045	0.895224	0.912016	1.27383	1.11001	1.23846	1.12787	1.04679	0.811271	0.883978	0.806673	0.804727	0.771301	0.857404	0.818485	1.01391	0.673994	1.02688	0.898523	0.931079	0.690249	0.806204	0.88857	0.711858	0.70147
GSM1424277	1	59	female	0.488914	0.859919	0.861076	0.830785	0.812128	1.0899	0.8761	0.934754	0.829745	0.948421	0.964196	0.792024	0.887806	1.09033	1.0679	0.991932	0.852917	0.889565	0.85301	1.2611	0.841742	0.916896	0.807277	0.813547	1.24462	1.01757	1.01479	0.992984	0.994242	1.16172	1.01804	0.750998	0.895685	0.878865	1.0662	0.83426	1.1362	1.10991	1.01791	0.99971	0.992671	0.963216	1.13096	0.894498	0.834621	0.715949
GSM1424278	1	62	male	0.84201	0.78567	1.09277	0.89012	0.689383	1.20406	0.660965	0.807679	0.733598	0.851446	0.881927	0.649173	0.75749	1.44837	0.835201	1.1267	1.06241	1.25675	1.15286	1.21723	0.907153	0.793073	1.05946	1.00553	1.32236	1.06155	1.07469	1.24735	1.43961	1.20201	0.908367	0.858658	0.790813	0.745279	0.883134	0.775854	1.23216	0.591294	0.999776	0.823922	0.843269	0.675124	0.842077	0.795975	1.04549	0.71414
GSM1424279	1	59	male	1.13355	0.731112	0.863709	1.11585	0.642268	1.38437	0.738092	0.724101	0.565129	0.767373	0.729033	0.61128	0.71853	1.53137	0.788905	0.96965	1.44166	1.38274	1.27829	1.45755	0.864406	0.726944	1.15038	1.30305	1.32994	1.26091	1.65365	1.15677	1.47003	0.747051	0.860213	1.35833	0.844691	0.81531	0.896529	0.670393	1.19735	0.690331	1.13062	0.95523	0.810862	0.72834	0.835105	0.731482	0.992447	0.674411
GSM1424280	1	24	female	0.791161	0.667787	0.763213	1.25564	0.660884	1.4649	0.743287	0.723561	0.661121	0.723333	0.694674	0.607575	0.69696	1.1822	0.647406	1.26748	1.49257	1.09689	0.873802	1.25085	0.652672	0.671713	2.12178	0.84612	0.975364	1.48366	1.45438	1.22129	1.29956	1.13432	0.669095	0.661048	0.801163	0.674099	0.65815	0.768459	1.58822	0.535706	2.53301	0.677256	0.699997	0.831517	0.915816	0.830429	1.29045	0.539934
GSM1424281	1	45	male	0.676689	0.834196	1.05259	1.07172	0.745794	1.08045	0.579216	0.858803	0.695851	0.915477	0.940871	0.798951	0.845242	1.28384	1.10359	1.30296	1.06772	0.984614	0.723106	1.38603	0.886772	0.836181	0.926507	1.05765	1.38929	1.09214	1.03247	1.19481	1.28579	0.870668	1.01606	1.26268	0.7932	0.852402	0.739718	0.812319	1.14982	1.12589	1.07516	0.854062	0.913906	0.970505	1.08912	0.882672	0.780441	0.704487
GSM1424282	1	53	male	0.596579	0.727825	1.04716	1.10139	0.608488	1.26426	0.637132	0.715654	0.671472	0.76607	0.781396	0.636368	0.710486	1.40983	0.912351	1.12281	1.27741	1.01568	0.717938	1.4537	0.808876	0.773175	1.04611	1.07713	1.43863	1.25892	1.27963	1.30938	1.28992	1.16819	0.862785	1.19496	0.790312	0.796462	0.727662	0.680727	1.24796	0.842166	1.03217	0.856094	0.771656	0.860559	0.898646	0.767434	0.748022	0.695403
GSM1424283	1	74	male	0.86577	0.685408	1.50067	1.1727	0.650076	1.18573	0.642844	0.763549	0.617187	0.833041	0.800901	0.613388	0.726738	1.28737	0.889773	1.20898	1.31961	1.2848	0.956518	1.14801	0.795515	0.681401	1.02419	1.0157	1.34592	1.17812	1.25986	1.19184	1.48357	1.42923	0.825804	0.797815	0.83106	0.764744	0.709734	0.784358	1.47465	0.601161	1.21818	0.743149	0.784325	0.811183	0.849691	0.782095	0.896943	0.662632
GSM1424284	1	58	male	0.810866	0.741298	0.964224	1.36691	0.793949	1.1894	0.582829	0.786122	0.71886	0.850337	0.831441	0.666881	0.777142	1.31724	0.88413	1.19819	1.35812	1.11247	0.997129	1.12142	0.827764	0.700977	1.02992	1.58731	1.65999	1.31429	1.44019	1.19742	1.20054	1.07402	0.884179	1.62271	0.842132	0.765565	0.872396	0.796698	1.13672	0.830389	1.36823	0.771218	0.817956	0.855361	0.951452	0.787103	0.942048	0.649709
GSM1424285	1	60	male	0.539124	0.824102	0.873649	1.02513	0.727052	1.09469	0.716627	0.870962	0.705727	0.927849	0.868297	0.66992	0.851116	1.22887	0.931862	0.935004	1.03406	0.907138	0.768295	1.19117	0.89273	0.841867	0.880149	1.05488	1.24326	1.00508	1.03947	1.14859	1.05503	0.78858	1.01525	0.874288	0.853685	0.845285	0.790575	0.817789	1.07408	0.732798	1.05241	0.896219	0.926127	0.773409	0.897145	0.871114	0.618433	0.812141
GSM1424286	1	52	male	0.76466	0.739105	1.18824	0.977933	0.651788	1.24621	0.700361	0.717382	0.754219	0.742639	0.792994	0.638487	0.702862	1.29415	0.783854	1.14313	1.10036	1.11115	0.91858	1.90283	0.718978	0.750443	1.31939	0.893069	1.38252	1.08596	1.07195	1.22368	1.49845	1.03557	0.73664	0.744533	0.838485	0.691199	0.680984	0.760619	1.28591	0.675896	1.30173	0.749897	0.708354	0.798471	0.774865	0.841638	1.01541	0.632017
GSM1424287	1	74	male	0.629408	0.852805	0.818186	0.984222	0.851087	0.87918	0.821722	0.946207	0.82649	0.952124	0.91734	0.773547	0.938738	1.11779	1.26899	0.902234	1.00229	0.910409	1.10174	1.11823	0.823723	0.929301	0.903745	0.840158	1.20703	1.01149	1.12591	1.10499	0.895445	0.747022	1.10081	0.840151	0.935101	0.881422	0.871636	0.871541	0.948778	1.34378	1.13394	0.980164	0.991498	1.04341	0.94341	0.961205	0.733588	0.716994
GSM1424288	1	46	female	0.52303	0.771862	0.760663	0.847863	0.730112	1.06939	0.76368	0.85575	0.765416	0.883231	0.961253	0.705677	0.755718	1.07858	0.950057	0.972771	0.820955	0.84627	0.698554	1.1517	1.03422	0.957873	0.950197	0.746543	1.12783	0.930035	0.866136	1.04979	0.960415	0.772346	0.889066	0.787827	0.946112	0.810351	0.869117	0.803389	1.05889	1.06653	1.07291	0.918159	0.883696	0.986089	1.17531	0.834669	0.745556	0.741732
GSM1424289	1	42	female	0.880154	0.764289	1.24045	1.27711	0.648947	1.12495	0.694351	0.789546	0.652007	0.781629	0.826856	0.655032	0.764371	1.24119	0.752755	1.11973	1.59249	1.16463	1.2392	1.23693	0.706468	0.808398	1.52121	1.14081	1.17765	1.4461	1.45297	1.20324	1.38629	1.13704	0.827273	0.735279	0.865445	0.735218	0.785721	0.781309	1.34524	0.595376	1.66654	0.775843	0.830574	0.730429	0.910722	0.824086	1.06063	0.632322
GSM1424290	1	56	female	0.727644	0.750552	1.02418	0.83434	0.73194	1.30411	0.889741	0.7952	0.911268	0.767687	0.841871	0.670834	0.671607	1.32923	0.752359	1.13555	0.827485	0.994362	0.949007	1.30453	0.905877	0.79815	1.20969	0.80061	1.31927	0.96745	0.915518	1.14408	1.217	0.961853	0.696801	1.04333	0.869448	0.784692	0.631741	0.792178	1.20974	0.652238	1.36514	0.666886	0.691183	0.761357	0.758932	0.778478	0.910483	0.720912
GSM1424291	1	42	female	0.549724	0.945257	0.865051	1.13631	0.835507	1.08131	0.832101	0.905131	0.787186	0.954425	0.920352	0.835384	0.997297	1.08678	1.10163	1.00402	1.15132	0.958107	0.969412	1.50056	0.881637	0.955801	0.855873	1.00719	1.24968	1.28721	1.30738	1.0758	1.0771	0.886492	1.11009	0.922831	0.992031	0.822513	1.07056	0.804422	1.05927	1.2263	0.894757	1.04744	1.05487	1.20846	1.08383	1.01082	0.846741	0.76153
GSM1424292	1	49	male	0.685572	0.792364	1.25084	0.948695	0.781146	1.3373	0.916929	0.846236	0.845424	0.852229	0.892171	0.693871	0.800907	1.17166	1.01869	1.0449	1.24362	1.19672	1.02942	1.65435	0.874456	0.844827	0.951929	1.05787	1.30182	1.184	1.22129	1.16372	1.26779	1.45411	0.911886	0.932987	0.893222	0.908104	0.957986	0.788733	1.37062	1.08644	0.977606	0.921657	0.871786	0.997757	0.936543	0.866142	0.926195	0.701722
GSM1424293	1	47	female	1.39674	0.721889	1.25564	1.34455	0.689384	1.39889	0.572417	0.759367	0.626445	0.906551	0.84176	0.692033	0.855813	1.90267	0.997461	1.21546	1.6038	1.65111	1.169	1.32992	0.80457	0.807798	1.14954	1.6718	1.32338	1.5862	1.33693	1.64395	1.57089	1.09405	0.950226	1.88657	0.859445	0.78671	0.685865	0.868277	1.81414	0.73138	1.07522	0.838376	0.91859	0.934998	0.990803	0.865981	1.16821	0.71079
GSM1424294	1	62	male	1.06298	0.891929	0.877533	1.07288	0.71847	1.21926	0.711039	0.83765	0.710546	0.965936	0.89012	0.859756	0.920188	1.1487	0.908949	1.14393	1.15749	1.0562	0.840584	1.16473	0.833931	0.900626	1.05448	0.952704	1.01277	1.02598	1.10343	1.04145	1.20581	0.97521	1.06636	0.864537	0.819312	0.896267	0.786762	0.887309	1.38223	0.678772	1.65864	0.975017	1.09354	0.696526	0.802181	0.959929	1.09126	0.642603
GSM1424295	1	83	female	1.02767	0.609628	1.20639	0.922302	0.698823	1.23542	0.89751	0.769207	0.779705	0.668037	0.603792	0.486327	0.553632	1.39185	0.775303	1.2492	0.891929	1.40987	1.32565	1.4103	0.704172	0.542991	0.982026	0.958467	1.70527	1.01368	1.25266	1.38223	1.41421	0.897507	0.556711	0.869947	0.717419	0.602486	1.18181	0.70007	1.19914	0.45376	1.11265	0.504876	0.565657	0.735648	0.697855	0.631564	1.17283	0.691116
GSM1424296	1	56	female	0.7853	0.602486	1.22479	0.860515	0.617281	1.36888	0.75576	0.669167	0.643941	0.64038	0.72106	0.520872	0.559031	1.31585	0.670338	1.11342	0.83047	1.10888	0.834777	1.49278	0.786217	0.570382	1.23069	0.863938	1.0557	1.00275	0.756284	1.24143	1.47325	1.36353	0.535887	0.785128	0.818712	0.628071	0.601235	0.746946	1.56374	0.549427	1.49485	0.60374	0.59791	0.780841	0.721464	0.731536	1.00518	0.687294
GSM1424297	1	64	male	0.986133	0.835667	1.07585	1.20015	0.81169	0.976302	0.791137	0.927015	0.793334	0.922742	0.902713	0.825878	0.880869	1.24143	1.07465	1.02165	1.42011	1.09435	1.11339	1.14472	0.973194	0.894405	0.98786	1.1479	1.3333	1.17202	1.42504	1.15189	1.06157	1.11009	1.00194	1.15429	0.936897	0.906262	0.928517	0.885678	1.17854	1.03944	1.0714	0.927231	1.01917	1.04999	1.05937	0.905634	0.89131	0.710546
GSM1424298	1	59	female	0.531234	0.915099	0.849126	1.12793	0.87904	0.91067	0.6685	0.888608	0.740207	0.942458	0.840243	0.888227	1.02186	1.39185	0.766562	0.836246	0.850864	0.89112	0.885137	1.2861	0.874785	0.901875	0.849688	0.993457	1.09202	1.24315	1.23971	1.04754	1.24315	0.803078	1.05878	0.722465	1.01154	0.880869	1.35566	0.808937	1.09885	0.668964	0.929161	1.02712	1.09733	0.942926	1.74957	0.88454	1.11806	0.758384
GSM1424299	1	39	female	0.682027	0.726483	0.834891	0.820164	0.670356	1.37173	0.779165	0.746527	0.707597	0.820742	0.803297	0.600402	0.7495	1.19168	0.770586	1.01227	0.927873	1.01187	0.976718	1.46815	0.82188	0.834509	1.72828	0.714002	1.04167	1.00551	0.894405	1.11034	1.15029	0.931386	0.817902	0.716481	0.872715	0.83047	0.597082	0.738311	1.60993	0.837987	1.87905	0.811127	0.829895	0.748987	0.939979	0.82302	0.955018	0.609205
GSM1424300	1	37	female	0.695848	0.723467	0.807935	0.976601	0.595016	1.21841	0.674084	0.705255	0.656106	0.72749	0.770576	0.587638	0.685867	1.3765	0.916054	1.08673	1.31677	1.10727	1.09425	1.42306	0.834509	0.821311	1.42864	0.977521	1.36131	1.31494	1.25266	1.41225	1.39185	0.863439	0.828745	0.705149	0.82006	0.694959	0.725476	0.670617	1.38992	0.875998	1.33237	0.853818	0.775931	0.811691	0.925946	0.775393	1.06629	0.651574
GSM1424301	1	51	male	0.71057	0.831622	0.790626	1.12073	0.726483	1.00334	0.60794	0.723989	0.713507	0.888227	0.738977	0.741234	0.915734	1.47121	0.834784	0.895646	1.40347	1.08261	1.04092	1.36983	0.672217	0.790041	1.17675	1.22264	1.07773	1.2492	1.32317	1.13603	1.23971	0.857539	1.089	0.767373	0.763899	1.0101	0.820173	0.745234	1.14155	0.867539	1.2605	1.00751	1.02016	0.83076	1.00521	0.841479	0.763659	0.67315
GSM1424302	1	44	female	0.632535	0.810565	0.994415	1.13278	0.797192	1.13131	0.785673	0.79004	0.757858	0.88454	0.756173	0.819037	0.951384	1.22264	0.953763	0.991511	1.10191	0.992128	1.14413	1.07252	0.632002	0.874785	0.947713	0.889459	1.24143	1.31951	1.25701	1.12662	1.16716	1.17637	1.07155	0.755236	0.839749	0.832776	1.12662	0.784445	1.26488	1.10191	0.977657	0.981867	1.02883	0.85264	1.05541	0.877214	0.882091	0.708088
GSM1424303	1	53	male	1.09603	0.837406	0.852402	1.05008	0.712025	1.24143	0.899378	0.777278	0.779705	0.852044	0.777845	0.693035	0.86334	1.32317	0.91706	1.00919	1.25788	1.20623	1.33497	1.45498	0.796088	0.850274	1.07335	1.13446	1.34817	1.2466	1.34257	1.09962	1.09051	1.05863	0.966338	1.21757	0.904645	0.921464	1.05292	0.746176	1.25614	0.797192	1.19416	0.972048	0.926588	0.949475	1.02576	0.864537	0.924663	0.819037
GSM1424304	1	51	female	0.654947	0.682547	0.965602	1.32365	0.64842	1.29056	0.883315	0.776797	0.706617	0.75576	0.798778	0.585605	0.700764	1.23799	0.832933	1.27544	1.39088	1.08377	0.858284	1.30224	0.850864	0.760489	1.15974	1.089	1.43098	1.5042	1.44493	1.16878	1.36604	1.41621	0.79664	0.68968	0.790108	0.766841	0.638164	0.775698	1.22944	0.520511	1.499	0.762072	0.765779	0.707339	0.875998	0.824734	0.983093	0.577143
GSM1424305	1	69	female	0.79641	0.700278	1.11925	0.920578	0.714497	1.20497	0.824734	0.819958	0.779705	0.806083	0.805907	0.606256	0.677832	1.36131	0.853524	1.22179	0.991785	1.14948	1.14905	1.27456	0.837406	0.661127	1.1092	1.03469	1.38992	1.03233	0.922103	1.22774	1.36226	1.06414	0.770571	0.827597	0.784628	0.643495	0.75054	0.773321	1.20247	0.590906	1.21757	0.7495	0.739181	0.684755	0.810003	0.794985	1.11419	0.63244
GSM1424306	1	21	male	1.34543	0.898132	0.62536	1.16091	0.762072	1.24574	0.864537	0.712713	0.677362	0.898132	0.71003	0.842063	1.00486	1.41912	1.09847	1.01932	1.58667	1.32688	1.2441	1.35285	0.667112	0.925946	1.05837	1.49589	1.19086	1.48555	1.28877	1.21419	1.28432	0.855456	1.08298	1.33237	0.845766	0.947501	1.14393	0.754717	1.17121	1.13367	1.09581	1.08824	1.09429	0.711814	0.802737	0.839731	1.38415	0.729005
GSM1424307	1	67	female	0.669603	0.680657	1.14957	0.909844	0.708088	1.21757	0.813379	0.814182	0.780786	0.77164	0.753534	0.573554	0.669892	1.29146	0.804227	1.14949	0.972588	1.18762	0.961224	1.27721	0.815072	0.651122	0.952573	0.941609	1.47325	0.970836	1.15429	1.28165	1.30224	1.0823	0.716481	0.772711	0.811015	0.611744	1.0087	0.747369	1.40444	0.537747	1.00225	0.753145	0.731536	0.700093	0.862741	0.68968	1.09429	0.686342
GSM1424308	1	37	female	1.11233	0.715984	1.03355	1.02147	0.626767	1.48349	0.726483	0.658624	0.637722	0.720465	0.745	0.586824	0.697855	1.39378	0.799325	1.09962	1.3566	1.44084	1.01127	1.40639	0.82245	0.814508	1.5285	1.08298	0.959863	1.13053	1.10957	1.08448	1.58337	1.14559	0.781328	1.38992	0.865777	0.785128	0.652477	0.719065	1.5042	0.772711	1.69232	0.788947	0.743291	1.06474	1.15429	0.764188	0.89131	0.622869
GSM1424309	1	48	male	0.909258	0.810003	1.08833	1.17386	0.653836	1.1321	0.616426	0.801681	0.693996	0.797745	0.81113	0.663883	0.797745	1.31768	0.863042	1.02328	1.56374	1.20541	1.10068	1.32593	0.714002	0.808321	1.06096	1.31859	1.32225	1.34537	1.46612	1.19665	1.27987	0.981828	0.905634	0.711532	0.879452	0.867539	0.877822	0.735818	1.23029	0.848508	1.37745	0.852635	0.885154	0.906262	0.979828	0.814508	1.00216	0.643941
GSM1424310	1	63	male	0.547574	0.863938	0.722452	1.07222	0.816203	1.05329	0.761544	0.891557	0.806642	0.947698	0.934114	0.812252	0.905634	1.31585	1.04055	0.99354	1.008	0.857116	0.710806	1.46206	0.970029	0.959065	0.978674	1.02115	1.06025	1.11497	1.11961	1.19251	1.16312	1.03566	1.06157	0.856782	0.871959	0.831622	0.76897	0.860006	1.07326	0.976573	1.04746	0.941217	0.966204	0.846804	0.938546	0.959397	0.753667	0.770571
GSM1424311	1	67	male	0.732614	0.584794	1.26406	1.11965	0.604997	1.38319	0.714002	0.634183	0.719467	0.653383	0.628041	0.535515	0.578745	1.33237	0.801361	1.25353	1.35285	1.2684	0.999302	1.38607	0.696889	0.51943	1.25013	1.02847	1.58227	1.29864	1.4651	1.44794	1.54542	1.51018	0.567228	1.03254	0.705298	0.63244	0.68968	0.70316	1.45498	0.482968	1.34257	0.572362	0.56331	0.736379	0.741234	0.672684	0.906262	0.622437
GSM1424312	1	72	female	0.730547	0.832199	1.20707	1.07618	0.759436	1.08975	0.68302	0.854766	0.713013	0.928517	0.926747	0.849685	0.957404	1.2033	0.991858	1.10803	1.35379	1.16194	0.944887	1.21335	0.855595	0.918276	1.01749	1.03247	1.37841	1.22264	1.12039	1.20247	1.27633	1.22187	1.06481	0.91067	0.852977	0.922103	0.694959	0.865012	1.17283	0.839731	1.22859	0.886996	1.03197	0.778915	0.900002	1.0334	0.845572	0.815637
GSM1424313	1	65	female	0.769921	0.739694	0.971917	0.960495	0.635075	1.2201	0.700764	0.739855	0.660669	0.81169	0.746716	0.613868	0.735603	1.49381	0.963403	1.04681	1.0657	1.18101	1.12197	1.28967	0.82302	0.798298	1.12765	1.01052	1.39185	1.12896	1.25527	1.2033	1.41519	1.19893	0.908778	0.87843	0.854538	0.858565	0.970298	0.68691	1.36415	1.04507	1.09202	0.871154	0.852044	0.961995	0.932386	0.745872	0.962661	0.731536
GSM1424314	1	72	female	1.02644	0.849096	1.04496	1.18952	0.734075	1.00612	0.867539	0.785055	0.736113	0.845572	0.755811	0.716481	0.892547	1.24487	0.777546	1.12194	1.35379	1.12819	1.01317	1.19086	0.733058	0.807201	1.07933	1.2518	1.20916	1.27633	1.36415	1.09354	1.31768	1.26987	0.95211	0.726483	0.822472	0.96929	1.02356	0.750835	1.12039	0.759436	1.35849	0.885768	0.964732	0.721421	0.835088	0.871154	0.890693	0.697855
GSM1424315	1	39	male	1.36144	0.855002	0.900962	1.10911	0.738669	1.22179	0.862144	0.712026	0.681601	0.852635	0.757531	0.786762	0.961727	1.51572	0.979394	1.12818	1.65405	1.49292	1.22391	1.25701	0.773782	0.852044	1.06749	1.35191	1.02236	1.40056	1.39281	1.07699	1.44393	0.955344	1.07923	1.28432	0.834431	0.943307	1.0615	0.734817	1.17772	1.03319	0.958998	0.972655	1.02207	0.850865	0.960395	0.857376	1.12818	0.813943
GSM1424316	1	64	male	0.654958	0.808881	1.06888	1.07496	0.78404	1.07252	0.719966	0.846905	0.813379	0.898755	0.839173	0.7285	0.813379	1.17609	0.857165	1.04377	1.07998	1.06005	0.902877	1.27721	0.781328	0.74898	0.907284	1.0167	1.21926	1.13761	1.19334	1.16151	1.17691	1.29217	0.915734	0.805524	0.794797	0.747425	0.868742	0.786237	1.10957	0.778085	1.06829	0.845572	0.889459	0.856489	0.790041	0.842063	0.863938	0.687294
GSM1424317	1	64	male	0.585719	0.763659	0.912571	1.03712	0.721464	0.858565	0.75054	0.8738	0.724471	0.89131	0.908383	0.659297	0.757858	1.23628	1.05553	0.918276	0.979896	0.883261	0.887338	1.52414	0.985344	0.832199	0.958647	0.853818	1.24487	1.06821	1.29504	1.07326	1.05074	0.805087	0.93045	0.803851	0.899724	0.831046	0.945271	0.818124	1.00696	0.89751	1.01501	0.888227	0.880869	0.829344	0.910039	0.82302	0.743291	0.735603
GSM1424318	1	61	male	0.549573	0.794434	0.856235	0.99948	0.710054	1.15509	0.658383	0.817517	0.703197	0.860949	0.895318	0.769504	0.804966	1.15509	0.812835	1.06895	0.986164	0.920843	0.81939	1.34817	0.875998	0.819605	0.854676	0.895025	1.38032	1.02527	0.950725	1.17936	1.13761	0.81749	0.977318	0.779705	0.807047	0.847332	0.75419	0.786061	0.995898	0.678772	1.11961	0.851454	0.895646	0.801085	0.797745	0.909408	0.779165	0.674084
GSM1424319	1	31	female	0.470168	0.892547	0.651763	0.81585	0.807201	0.93174	0.81169	0.936411	0.748461	0.951384	0.907487	0.843231	0.961128	1.1088	1.00399	0.869345	0.871154	0.890199	0.78788	1.23628	0.731029	1.00445	0.866902	0.764718	1.10191	1.00287	1.03054	0.889459	0.813379	1.01969	1.06666	0.716481	0.965769	0.989657	1.04073	0.809272	1.06718	1.15589	1.06179	1.13131	1.07073	0.910039	1.30858	0.898755	0.712025	0.748461
GSM1424320	1	47	female	0.636648	0.808881	0.984804	1.13879	0.7495	1.15429	0.713013	0.87927	0.697855	0.913198	0.93777	0.808881	0.845572	1.19997	0.856248	0.997031	1.13682	1.11073	0.883114	1.20748	0.903127	0.880259	1.0163	1.03972	1.30767	1.16151	1.32593	1.07848	1.10038	1.13072	0.938937	0.968215	0.831638	0.869345	0.773246	0.823063	1.1065	0.65022	1.10496	0.906262	0.964264	0.792868	0.861546	0.946582	0.753145	0.705149
GSM1424321	1	53	female	1.24808	0.866938	1.08639	1.06113	0.7495	1.17446	0.868742	0.884955	0.791137	0.903127	0.925305	0.743807	0.829895	1.44293	0.85452	1.13131	1.40542	1.28218	1.12929	1.34257	0.759436	0.863938	1.0996	1.25527	0.848508	1.20748	1.40834	0.829895	1.44794	1.00514	0.990206	1.41323	0.953485	0.760489	0.866938	0.837188	1.09505	0.702709	1.24833	0.877822	0.991854	0.710429	0.892547	0.908778	1.20414	0.660211
GSM1424322	1	42	male	0.728647	0.757858	1.18799	0.897973	0.725476	1.21167	0.87904	0.818912	0.89751	0.819037	0.848905	0.615572	0.695441	1.22859	0.753703	1.21841	1.01459	1.18094	0.874594	1.28254	0.795536	0.702709	1.2167	0.840896	1.24143	0.952374	0.933486	1.1599	1.34164	1.08069	0.755236	0.715488	0.800694	0.720465	0.641713	0.761941	1.23971	0.48971	1.56049	0.670356	0.731536	0.641721	0.855002	0.816203	0.91067	0.590496
GSM1424323	1	42	female	0.803379	0.796088	1.04721	1.08924	0.812816	1.03075	0.810565	0.913693	0.752102	0.886996	0.857548	0.722465	0.793334	1.29774	0.931458	1.13682	1.25093	1.22057	1.26516	1.19334	1.00017	0.946058	1.10726	1.18099	1.38703	1.23114	1.41323	1.08147	1.23029	1.08275	0.918276	0.910039	0.982864	0.78404	1.05066	0.794688	1.21926	0.751581	1.04543	0.883315	0.905634	0.903473	1.00169	0.922103	1.05694	0.72749
GSM1424324	1	51	male	0.525741	0.739694	0.890138	0.979975	0.75419	1.1088	0.833931	0.878111	0.89131	0.82645	0.882978	0.626767	0.700278	1.30586	0.861343	1.10803	1.09657	0.991971	0.829684	1.14631	0.857971	0.787854	1.22359	0.981663	1.17202	1.17772	1.1274	1.20164	1.12896	0.775169	0.78187	0.795536	0.83203	0.72749	0.713507	0.780484	1.20999	0.742776	1.30677	0.734075	0.76897	0.660238	0.88454	0.794985	0.799406	0.613868
GSM1424325	1	77	male	1.59996	0.686342	1.34243	1.0703	0.64977	1.53688	0.802737	0.674157	0.64842	0.716481	0.614472	0.597496	0.720465	1.64148	0.876303	1.25963	1.56482	1.62132	1.52986	1.26488	0.671286	0.64977	1.21229	1.64262	1.31677	1.29146	1.47121	1.23542	1.69114	1.09094	0.828171	1.57352	0.766893	0.794434	1.1487	0.661212	1.58557	0.691595	1.15349	0.804966	0.827597	0.72368	0.981595	0.694478	1.3463	0.645729
GSM1424326	1	83	female	1.01139	0.601652	1.23713	1.13995	0.632002	1.06481	0.798298	0.72179	0.690637	0.643049	0.740524	0.545254	0.61005	1.27103	0.812575	1.24315	1.18181	1.11035	1.05256	1.30224	0.688248	0.647073	1.15716	0.942785	1.33793	1.26488	1.32685	1.22859	1.34817	1.02011	0.661586	0.831622	0.778492	0.574747	0.773246	0.748792	1.15349	0.447513	1.51887	0.672217	0.653836	0.699946	0.747943	0.715984	1.19168	0.612168
GSM1424327	1	82	female	0.824378	0.799406	0.963112	1.10255	0.832776	1.06356	0.786217	0.922425	0.812816	0.94187	0.827615	0.688248	0.792235	1.18756	0.849178	1.14155	1.08523	1.0148	1.04989	1.16959	0.865137	0.72749	0.941169	1.05716	1.36983	1.18345	1.35754	1.19003	1.13446	1.00733	0.931095	0.851454	0.875251	0.75054	0.941152	0.809676	1.12584	0.660211	1.25006	0.895025	0.903753	0.754226	0.783497	0.827023	0.944223	0.699308
GSM1424328	1	49	male	0.924055	0.850864	0.950005	1.12999	0.79996	1.06385	1.02513	0.90853	0.84792	0.922742	0.975036	0.756284	0.871154	1.19003	0.971015	1.02045	1.37173	1.08185	1.15412	1.23456	0.991511	1.07923	1.02602	1.12194	1.25788	1.20164	1.31039	1.1607	1.02052	0.944761	0.988902	0.775931	0.956913	0.873573	0.762601	0.850455	1.07998	0.924023	1.21672	0.902501	0.937311	0.828484	0.921464	0.952968	0.93045	0.836246
GSM1424329	1	73	female	0.591777	0.680657	1.11305	0.931711	0.654743	1.18263	0.815072	0.755859	0.70466	0.836246	0.803729	0.600818	0.705638	1.11419	0.822455	1.08222	0.938286	0.993981	0.717456	1.09733	0.817335	0.721965	1.09593	0.812252	1.13288	1.02925	0.972453	1.13288	1.20916	1.29679	0.794985	0.805524	0.796444	0.715488	0.688248	0.765415	1.1591	0.612593	1.25353	0.742776	0.744323	0.710996	0.808321	0.831622	0.865137	0.688725
GSM1424330	1	75	female	0.588589	0.872968	0.746484	0.802364	0.786217	1.08373	0.785128	0.945226	0.688248	0.945664	0.941764	0.770571	0.898755	1.089	1.14766	0.934198	0.829895	0.911937	1.01477	1.27987	0.994429	0.896267	0.894235	0.789494	1.19168	0.911301	0.994739	0.844986	0.803851	1.08743	0.999615	0.806642	1.00949	0.903753	1.03233	0.842757	1.0087	1.11729	0.920826	1.00561	1.01073	1.18633	1.05278	0.90125	0.829895	0.75891
GSM1424331	1	82	male	1.42127	0.724973	1.33287	1.21262	0.777546	1.22859	0.769504	0.78546	0.808321	0.831622	0.796912	0.602069	0.685391	1.32593	0.858863	1.14314	1.38799	1.27644	1.49209	2.60268	0.836246	0.793884	1.07245	1.34723	1.22603	1.11419	1.32409	1.20832	1.28165	0.97615	0.74898	1.07252	0.839374	0.70125	0.786217	0.806961	1.16312	0.625465	1.28076	0.756808	0.784584	0.779728	0.772175	0.7884	1.30495	0.856782
GSM1424332	1	85	female	1.36194	0.722966	1.20168	0.993243	0.727995	1.30405	0.86814	0.782062	0.725476	0.777546	0.802204	0.622437	0.702222	1.39862	0.805984	1.12428	1.16151	1.3621	1.2833	1.04464	0.81169	0.724471	1.06974	1.07998	1.30949	1.03111	1.31494	1.13131	1.38032	0.953876	0.74898	1.30586	0.866258	0.706617	0.939327	0.751559	1.13131	0.506628	1.03922	0.82645	0.798852	0.714745	0.759962	0.778625	1.30315	0.680185
GSM1424333	1	60	male	0.465531	0.858565	0.70702	0.822754	0.892547	1.04037	0.775931	0.941843	0.817335	0.985891	0.903133	0.785673	0.970904	1.02868	1.06392	0.886996	0.689203	0.83744	0.72981	1.25963	0.82302	0.903753	0.773138	0.699793	1.09202	0.883928	1.02144	0.880259	0.772711	0.871368	1.1235	0.678302	1.00617	0.903753	1.12428	0.863554	1.10114	1.06025	1.0056	0.997563	1.08448	0.93388	1.22688	0.916369	0.78187	0.770037
GSM1424334	1	57	female	0.644599	0.642158	0.881494	0.76624	0.597082	1.38992	0.636397	0.724637	0.637722	0.757858	0.805017	0.540363	0.629815	1.26225	0.82403	1.0519	0.678302	0.905142	0.658647	1.01932	0.918913	0.72951	1.81857	0.78187	0.917004	0.900626	0.778085	1.1704	1.26839	0.881694	0.745872	0.773246	0.865657	0.642603	0.632002	0.759964	1.44894	0.703197	1.65634	0.723467	0.708579	0.786353	0.962594	0.737646	1.01875	0.617709
GSM1424335	1	53	female	0.736012	0.694959	0.728252	1.00469	0.669892	1.15269	0.75054	0.824625	0.769504	0.812252	0.775125	0.63244	0.711532	1.38896	0.749779	1.23799	1.14076	1.00331	0.985663	1.28076	0.75576	0.714002	1.57826	1.00765	1.30767	1.07624	1.10038	1.30495	1.18181	1.02601	0.756808	0.837987	0.816092	0.735603	0.721464	0.761759	1.30134	0.5	1.47223	0.743291	0.741234	0.617934	0.837987	0.812816	0.915734	0.667574
GSM1424336	1	68	female	0.675362	0.73255	0.84294	1.02224	0.688725	1.02385	0.857376	0.863337	0.710546	0.838568	0.802319	0.571173	0.735094	1.14314	0.992034	1.09885	1.03376	0.973128	0.958611	1.2466	0.831046	0.775931	0.899062	0.861546	1.3435	1.02619	1.15349	1.13288	1.11034	1.18159	0.839731	0.845572	0.873285	0.753667	1.01635	0.777162	1.15589	0.86814	1.08523	0.860353	0.862144	0.999561	1.07326	0.772175	0.819037	0.715984
GSM1424337	1	42	male	0.826414	0.808881	0.792555	1.26991	0.709562	1.1479	0.738669	0.798128	0.800515	0.871758	0.814526	0.715984	0.847332	1.39378	1.47289	1.0691	1.27368	1.11845	1.31471	1.21841	0.831622	0.803851	1.03611	1.232	1.28076	1.43794	1.3491	1.05168	1.1591	0.809133	1.07549	1.7219	0.948234	0.669428	0.948882	0.828011	1.14076	1.38992	1.00203	0.925946	0.887611	1.20634	1.02968	0.741234	1.14314	0.717475
GSM1424338	1	80	male	0.827693	0.683968	1.04726	0.96632	0.65884	1.13682	0.869947	0.808542	0.74072	0.78404	0.810854	0.547906	0.672217	1.31768	1.06894	1.1065	1.09733	1.08028	1.2576	1.25788	0.812252	0.639936	1.06034	0.943634	1.24487	1.06371	1.08523	1.11806	1.21504	1.063	0.792784	1.0568	0.811366	0.638607	0.810003	0.749383	1.14393	0.895646	1.06962	0.721464	0.75419	0.915752	0.988834	0.713013	0.851454	0.674084
GSM1424339	1	84	male	0.805051	0.573156	1.3588	1.1144	0.635075	1.01967	0.877214	0.741207	0.723467	0.643049	0.756141	0.536258	0.573951	1.38896	0.723016	1.18181	1.33145	1.13092	0.908784	1.337	0.770571	0.630252	1.08137	1.15589	1.31221	1.25093	1.34164	1.29056	1.4103	1.08297	0.597082	0.714497	0.848284	0.604997	0.825305	0.727587	1.24057	0.496546	1.11265	0.659297	0.622437	0.700401	0.805524	0.682074	0.964063	0.622869
GSM1424340	1	53	female	1.0761	0.707107	1.58682	1.02958	0.696406	1.32869	0.704172	0.793564	0.733058	0.808881	0.845597	0.618566	0.713013	1.29415	0.777558	1.20581	1.33607	1.39152	1.07637	1.38799	0.789494	0.721464	1.23533	0.994753	1.19003	1.19499	1.02783	1.25266	1.51362	1.31911	0.803851	0.980371	0.869686	0.748461	0.690159	0.775338	1.3113	0.571569	1.51047	0.776469	0.808881	0.764592	0.846159	0.883928	1.13761	0.566442
GSM1424341	1	73	male	0.773363	0.776469	0.978087	1.02063	0.75054	1.09733	0.86334	0.856572	0.770571	0.859161	0.88529	0.678772	0.80107	1.26576	0.982333	1.01826	1.07326	1.1027	1.10066	1.25527	0.902501	0.785128	0.937538	0.959198	1.44293	1.03311	1.17772	1.22264	1.25006	1.41452	0.898755	0.849096	0.891021	0.812816	1.0362	0.807972	1.32409	0.900626	1.00383	0.861546	0.853226	0.853243	0.967813	0.798298	0.875998	0.671752
GSM1424342	1	81	male	1.55294	0.736113	0.869062	1.02285	0.725476	1.26576	0.972385	0.807523	0.736624	0.819605	0.810302	0.57995	0.721464	1.43098	0.921768	1.15349	1.26225	1.27333	1.17387	1.35004	0.823591	0.801625	1.14504	1.24833	1.21335	1.14314	1.21672	1.05834	1.51467	0.786545	0.783497	1.6358	0.870076	0.767373	0.883315	0.758046	1.16716	0.580754	1.22774	0.857376	0.852635	0.632298	0.85441	0.778625	1.41323	0.655197
GSM1424343	1	39	male	0.591035	0.934781	1.16717	0.916739	0.872363	0.945861	0.908148	0.9462	0.862741	1.00137	0.99192	0.944616	0.99354	1.07103	1.22837	0.991098	1.02626	1.00891	0.909178	1.14235	0.940761	1.05387	0.868078	0.797745	1.06061	1.06157	1.00006	1.0691	1.08598	1.16259	1.18921	0.706127	1.03728	0.824734	0.936337	0.906365	1.17202	1.34257	0.936662	0.98248	1.08073	1.0985	1.13446	1.03562	0.816769	0.759436
GSM1424344	1	41	female	0.792555	0.761544	1.19938	0.977531	0.698339	1.19334	0.708088	0.781223	0.783497	0.773246	0.89245	0.681129	0.72749	1.30677	0.909136	1.13053	1.11729	1.21429	0.899039	1.03836	0.939523	0.793334	1.05576	1.1599	1.71	1.0372	0.944158	1.16393	1.27721	1.16589	0.730522	0.835088	0.834121	0.835667	0.675019	0.824336	1.30586	0.6685	1.13603	0.711532	0.765779	0.726234	0.781328	0.759436	1.01544	0.690637
GSM1424345	1	54	male	0.449673	0.852044	0.841952	0.996022	0.78404	1.12039	0.845572	0.938374	0.743807	0.940239	1.00125	0.734584	0.825305	1.19582	1.11401	1.02101	1.10496	0.905349	0.771112	1.23371	1.00448	1.04153	0.951096	0.91955	1.18921	1.13446	1.30949	0.940826	1.15269	1.22967	0.994298	0.716481	0.941553	0.803851	0.949671	0.855181	1.05066	1.14711	0.869947	0.994277	0.931095	1.08379	1.16635	0.883928	0.811127	0.717972
GSM1424346	1	49	male	0.546649	0.870551	0.988074	1.09717	0.831046	1.26663	0.806083	0.898658	0.817335	0.96393	0.966532	0.924663	0.912565	1.09278	1.35533	1.03226	1.16393	1.04244	0.910437	1.15669	0.95244	1.02285	0.99145	1.0122	1.31312	1.17772	1.18181	1.07252	1.022	1.26984	1.1088	0.786762	0.906577	0.862144	0.770037	0.912658	1.17365	1.58008	0.961261	0.90689	0.979828	1.19387	1.18509	0.96976	0.79996	0.860353
GSM1424347	1	45	male	0.70652	0.731029	1.02268	1.01906	0.79996	1.13918	0.89131	0.861732	0.900002	0.82932	0.804242	0.627201	0.643495	1.09809	0.790395	1.08448	0.981051	1.04796	0.895067	1.07624	0.836246	0.784584	1.01404	0.844401	1.44493	0.997404	1.00227	1.08147	0.957603	0.979403	0.612168	0.779165	0.799902	0.7884	0.746389	0.845411	1.11961	0.528509	1.3463	0.667574	0.73255	0.703003	0.754713	0.781328	0.874785	0.71847
GSM1424348	1	62	male	0.57197	0.839731	1.11467	0.899485	0.75106	1.12818	0.94285	0.871834	0.789494	0.91764	1.03547	0.756284	0.756284	1.18427	0.934816	1.03749	0.924663	0.931297	0.89347	1.04225	1.06378	0.914465	0.997377	0.827597	1.13761	0.934198	0.913831	1.08222	1.1088	0.949529	0.813943	0.721464	0.951081	0.825878	0.820742	0.837915	1.14711	0.741747	1.02498	0.837987	0.872363	0.895047	0.921464	0.857971	0.876606	0.744839
GSM1424349	1	50	male	1.34714	0.583175	1.39492	1.43727	0.575146	1.62001	0.865137	0.541288	0.670356	0.533293	0.561472	0.534403	0.572759	1.44995	0.602305	1.44193	1.5966	1.44406	1.38549	1.11806	0.594192	0.496546	1.43129	1.12117	1.44693	1.30405	1.48247	1.39474	1.66555	1.16672	0.329877	1.51467	0.790446	0.641713	0.573951	0.750905	1.65176	0.423373	1.54435	0.378929	0.456916	0.703718	0.714497	0.63728	1.28432	0.630252
GSM1424350	1	53	male	0.674773	0.662963	0.930171	0.844779	0.595841	1.23971	0.792784	0.723147	0.782954	0.694478	0.756177	0.622869	0.609205	1.31768	0.76369	1.10191	0.944485	1.03674	0.96913	1.31677	0.835088	0.676424	1.69097	0.875998	1.15429	1.02883	1.01953	1.13603	1.43296	1.18294	0.668964	0.877214	0.791354	0.716481	0.712519	0.715328	1.46104	0.603322	1.32317	0.699793	0.672217	0.717619	0.799406	0.717475	0.905006	0.649319
GSM1424351	1	35	female	0.828371	0.79664	0.834284	1.15651	0.796088	1.25614	0.977183	0.87429	0.901875	0.833931	0.873088	0.706127	0.741747	1.27368	0.801306	1.17609	1.44794	1.12019	1.22302	1.1479	0.899378	0.883928	1.17899	1.15589	1.30134	1.28076	1.44995	1.16959	1.30949	1.25406	0.747943	0.68302	0.830164	0.810003	0.733567	0.823203	1.31585	0.618138	1.31221	0.767905	0.823591	0.693498	0.75576	0.89751	0.991992	0.688725
GSM1424352	1	44	male	0.728162	0.709562	1.04185	1.04248	0.683968	1.19251	0.682547	0.87414	0.624598	0.849096	0.842179	0.648869	0.748461	1.13053	0.832051	0.994015	1.22519	1.1717	0.808598	1.11651	0.862144	0.785128	1.03912	1.0073	1.55833	1.02683	1.16473	1.21335	1.13682	1.30073	0.834509	0.905006	0.772236	0.810565	0.793334	0.797183	1.2605	0.578745	1.20497	0.871758	0.875998	0.665736	0.869947	0.808321	0.83915	0.634635
GSM1424353	1	47	female	0.830344	0.820742	0.857224	0.753982	0.752623	1.15509	0.918913	0.850671	0.851454	0.877822	0.958186	0.761017	0.789494	1.14949	0.747586	0.96882	0.769504	0.982366	0.83184	1.13524	0.932386	0.908148	1.42002	0.815072	0.892547	0.79996	0.67315	0.998677	1.16393	0.814724	0.827597	0.846159	0.91835	0.86814	0.664343	0.828822	1.30677	0.588453	1.46409	0.79664	0.872968	0.749864	0.900626	0.925304	0.920188	0.73255
GSM1424354	1	51	male	0.492706	0.836826	0.810881	0.953399	0.725979	0.916369	0.677362	0.890741	0.782412	0.869345	0.978785	0.75576	0.834509	1.06061	0.950005	0.943634	0.941283	0.872117	0.635114	1.10726	0.996886	0.866938	0.95884	0.827023	1.21588	1.00456	0.963529	1.02314	0.951318	0.751567	0.915734	0.794434	0.887534	0.815637	0.741747	0.806327	1.02804	0.795536	1.03864	0.857376	0.908778	0.823353	0.87843	0.920188	0.665726	0.696406
GSM1424355	1	66	male	0.663853	0.767905	1.0614	1.04694	0.709562	1.05292	0.675019	0.742918	0.754713	0.82188	0.87429	0.730016	0.813379	1.22095	0.860897	1.0643	1.08073	1.03342	0.832027	1.20748	0.812252	0.762072	1.00132	1.06194	1.55401	1.09429	1.16393	1.19251	1.14631	1.2333	0.825305	1.06895	0.844344	0.880869	0.787854	0.792625	1.26663	0.643941	1.01108	0.831622	0.835088	0.769771	0.780245	0.825878	0.766841	0.667574
GSM1424356	1	64	male	0.596351	0.758384	0.873374	0.953824	0.726986	1.03326	0.736624	0.851303	0.807761	0.825305	0.870363	0.638164	0.712025	1.15029	0.864572	1.12117	0.880259	0.923391	0.725506	1.05533	0.932386	0.753145	0.999928	0.843816	1.40056	1.02399	0.994181	1.04587	1.1487	0.742782	0.755236	0.86814	0.811493	0.746389	0.764188	0.785105	0.987669	0.577543	1.22349	0.741234	0.755236	0.768811	0.793884	0.790589	0.735094	0.658383
GSM1424357	1	75	male	0.65444	0.838568	0.854358	0.955645	0.738157	1.15189	0.800515	0.871603	0.741234	0.887611	0.908699	0.779705	0.82245	1.11729	0.867877	0.948487	0.961794	0.913839	1.00343	1.07624	0.933615	0.893166	0.990755	0.959331	1.07326	0.983638	1.08598	0.981731	0.94514	0.944288	0.892547	0.794434	0.949178	0.896267	0.952044	0.840248	1.09354	0.761544	1.15589	0.910039	0.918913	0.829798	0.905634	0.862144	0.835088	0.807761
GSM1424358	1	60	female	1.11385	0.560972	1.66675	1.16673	0.658383	1.46713	0.986917	0.716486	0.733058	0.595016	0.679017	0.557483	0.605836	1.51362	0.710176	1.26751	1.36415	1.36322	1.20759	1.08975	0.735603	0.585605	1.25909	1.36604	1.01734	1.1235	1.31677	1.24315	1.69114	1.39197	0.560972	0.925946	0.835356	0.605836	0.844401	0.7462	1.54864	0.7884	1.0557	0.644387	0.57995	0.820461	0.776469	0.672684	1.24833	0.672684
GSM1424359	1	77	female	1.58235	0.656561	1.28836	1.2825	0.725979	1.14949	0.924663	0.856386	0.768438	0.747943	0.786191	0.607097	0.658383	1.38607	1.00555	1.19334	1.41716	1.35523	1.23307	1.30677	0.836246	0.75054	1.16538	1.33145	1.08298	1.30315	1.64604	1.14631	1.58667	1.14644	0.620284	1.55186	0.924107	0.631564	1.00215	0.784668	1.19416	0.5637	1.35379	0.645281	0.696406	0.872421	1.21757	0.716978	1.45498	0.626767
GSM1424360	1	54	male	0.59617	0.889459	0.983446	1.08706	0.846159	1.05343	0.755236	0.947936	0.853226	0.934327	1.04814	0.872363	0.90125	1.19665	0.877606	0.971712	1.11342	0.912608	0.886549	1.35754	0.925946	0.959198	1.03718	0.954621	1.08448	1.18345	1.14631	1.19665	1.04928	0.836831	0.9437	0.692555	0.914447	0.880259	0.834509	0.89506	1.14949	0.753145	1.17365	0.915099	1.01101	0.80585	1.00675	0.964598	0.861546	0.671286
GSM1424361	1	55	male	0.974575	0.717475	1.21589	1.04747	0.630689	1.44894	0.903127	0.715746	0.720465	0.651122	0.799632	0.655651	0.641713	1.32685	0.699388	1.09885	1.32777	1.32229	1.233	1.11111	0.78404	0.825878	1.5519	1.06651	1.11188	1.10957	1.16797	1.04834	1.49381	1.1294	0.619854	0.893785	0.872519	0.855595	0.726986	0.790626	1.5252	0.65022	1.44995	0.714992	0.676424	0.847317	0.886382	0.831046	1.17446	0.681601
GSM1424362	1	51	female	0.574226	0.693035	1.40445	1.09362	0.634635	1.09354	0.650671	0.768517	0.63905	0.820173	0.872198	0.617709	0.715488	1.22434	0.961241	1.04037	1.13446	1.11574	0.841825	1.10038	0.929161	0.782412	1.2302	0.955018	1.14552	1.18263	1.14472	1.21841	1.39378	1.10172	0.838568	0.700764	0.812489	0.655651	0.710054	0.787496	1.27987	0.791686	1.0309	0.808881	0.787854	0.902156	0.929161	0.875998	0.767905	0.656106
GSM1424363	1	50	male	0.737839	0.869345	0.889184	1.07858	0.738669	1.04717	0.68302	0.842519	0.844986	0.898755	0.935383	0.850274	0.883928	1.18345	0.849784	0.951648	1.24487	0.990171	1.06022	1.10573	0.840314	0.93045	1.24785	1.01628	1.4025	1.23971	1.23542	1.07699	1.08975	0.796836	0.924023	0.672217	0.876488	0.928517	0.79996	0.807881	1.19168	0.731029	1.15189	0.847332	1.00128	0.820537	0.869947	0.943242	0.96929	0.669428
GSM1424364	1	56	male	0.857145	0.882703	0.945787	0.770796	0.776469	1.2518	0.82245	0.863903	0.832776	0.914465	1.00302	0.850864	0.846159	1.14314	0.897671	0.989451	0.994932	1.04745	1.03578	1.03534	0.985891	1.06688	1.82843	0.810003	1.07125	0.95973	0.89131	0.963796	1.21841	0.897315	0.990274	0.752102	0.952871	0.933486	0.660211	0.87248	1.31768	0.815072	1.61552	0.820742	0.937636	0.980096	1.04008	0.989725	1.039	0.782954
GSM1424365	1	57	female	0.523182	0.93045	0.755188	0.905783	0.872968	0.983161	0.862741	0.93687	0.967477	0.923382	0.984105	0.83047	0.86814	1.01185	1.00669	0.942589	0.869947	0.886722	0.892032	1.08147	1.07096	1.07848	0.904422	0.803851	1.27633	1.02797	1.04717	0.875391	0.7884	0.975449	0.931095	0.730016	0.996969	0.90689	1.0299	0.86235	1.1591	0.868742	1.14235	0.955018	1.00303	0.884663	0.975761	0.934975	0.796088	0.752623
GSM1424366	1	70	male	1.00941	0.640824	1.29377	0.886286	0.643049	1.42306	0.625898	0.74515	0.719467	0.712519	0.859376	0.633756	0.626332	1.14711	0.71196	1.06444	1.10038	1.30139	0.965015	1.08975	0.952506	0.770037	1.84769	0.80107	1.02059	1.03519	1.06275	1.31312	1.40834	1.45293	0.626332	1.10803	0.924184	0.717475	0.67315	0.790636	1.60325	0.522318	1.45801	0.697855	0.710054	0.916699	0.905634	0.800515	1.00187	0.626332
GSM1424367	1	67	male	0.772419	0.739181	1.0245	0.980259	0.664343	1.19748	0.703197	0.777272	0.712519	0.834509	0.869744	0.661586	0.675955	1.34257	0.882133	1.17936	1.18674	1.22097	0.931698	1.02285	0.920188	0.791686	1.07773	1.1599	1.51467	1.11342	1.19168	1.22179	1.29146	1.11765	0.801625	0.989519	0.829108	0.806642	0.694478	0.785884	1.27633	0.671752	1.18591	0.737646	0.741747	0.767746	0.920188	0.794985	0.812816	0.644834
GSM1424368	1	53	male	0.697596	0.816203	0.951957	0.89059	0.768438	1.1321	0.934004	0.93566	0.843816	0.804408	0.93556	0.671286	0.733058	1.10343	0.901029	0.97942	0.761017	0.929164	0.988902	1.02947	0.932386	0.883315	0.934728	0.775393	1.16312	0.916369	0.859756	1.08298	1.01769	0.985598	0.769504	0.709562	0.999527	0.803294	0.991579	0.847289	1.23456	0.76313	1.19003	0.814508	0.863938	0.867846	0.963329	0.774319	0.93504	0.654743
GSM1424369	1	66	male	1.38421	0.846159	1.00508	1.09712	0.781328	1.2008	0.831046	0.84695	0.89131	0.85441	0.94306	0.820742	0.787854	1.26576	0.997016	1.1065	1.15189	1.24235	1.08148	1.02307	0.963062	0.96976	1.01358	1.28076	1.23114	1.0519	1.06977	1.06792	1.2781	0.911637	0.952374	1.43396	0.846069	0.831622	0.768438	0.845099	1.09429	0.75419	1.1607	0.817902	0.917004	0.763829	0.766841	0.88454	1.25093	0.621575
GSM1424370	1	39	male	0.539965	0.894405	1.02211	0.885034	0.80107	0.964264	0.679243	0.902502	0.872968	0.950593	1.00379	0.904379	0.941152	1.074	1.07226	0.933292	0.89131	0.968156	0.728122	1.1479	0.917004	1.02285	1.20594	0.785673	1.16312	0.980915	0.796088	1.09581	1.07326	1.14804	1.05168	0.849096	0.934071	0.868742	0.689203	0.88644	1.25527	0.957404	1.29325	0.949079	1.02392	0.874204	1.03319	0.976032	0.759436	0.683968
GSM1424371	1	59	male	1.48054	0.871758	1.29802	1.1509	0.871758	1.3113	0.808881	0.929935	0.759436	0.960994	0.954955	0.888227	0.929161	1.18674	1.06584	1.03908	1.32501	1.31566	1.26076	1.05249	0.953497	0.877214	0.967323	1.14076	1.39862	1.06644	1.20664	1.16231	1.13997	0.996917	1.00054	1.44393	0.903565	0.853226	0.925304	0.917603	1.10957	0.876606	0.996167	0.848508	1.00125	0.943574	0.911301	0.967545	1.10191	0.667112
GSM1424372	1	45	female	0.893517	0.951186	0.769085	0.995515	0.852044	1.03915	0.835088	0.947532	0.824734	0.975896	1.07862	0.941283	0.980167	1.37745	0.827636	0.961128	1.24833	1.18429	0.966921	1.21419	0.99983	1.10573	1.21148	1.39959	1.13053	1.05263	1.01115	0.93174	1.14393	1.25891	0.981799	1.18427	0.950036	0.944682	0.740207	0.917735	1.12272	0.922103	1.05438	1.1042	1.07998	0.721176	0.997501	1.00635	0.903127	0.71847
GSM1424373	1	39	male	0.643538	0.692555	0.967697	1.07201	0.761017	1.09202	0.857971	0.883021	0.900002	0.82302	0.958524	0.734584	0.759436	1.12272	0.974222	1.07252	1.10573	0.98434	0.954145	1.10496	0.931095	0.940239	1.01948	0.876606	1.20414	1.14235	1.06844	1.12117	1.21167	1.06131	0.840896	0.730016	0.908812	0.788947	0.717972	0.793949	1.19665	0.781328	1.19665	0.789494	0.840896	0.878224	1.24487	0.86814	0.882703	0.615572
GSM1424374	1	18	female	0.778995	1.05008	0.878431	1.12306	0.928517	1.0179	0.961061	0.912629	0.952704	0.946189	0.928397	0.99	1.11265	1.24229	1.21434	1.02477	1.24487	0.984663	0.951734	1.17446	0.882091	1.00361	1.05879	1.04688	1.05183	1.15749	1.20916	1.05694	1.12506	1.10398	1.10726	0.828171	1.02443	0.848508	0.966338	0.90859	1.21926	1.14711	0.824162	1.06681	0.997224	1.15671	1.24747	1.00314	0.856782	0.96929
GSM1424375	1	58	female	0.509613	0.945337	0.783106	0.922482	0.923382	0.979352	0.949803	0.947575	0.970298	0.937116	0.852292	0.902501	0.991717	0.962861	1.08025	0.936013	0.810003	0.791186	0.877365	1.46815	0.942981	0.913198	0.889196	0.877214	1.09733	1.21335	1.02505	0.875391	0.668037	0.879482	0.973532	0.765779	1.00177	0.953563	1.08147	0.807284	0.839731	1.17365	0.925304	0.983502	0.974815	1.09366	1.02968	1.01494	0.643495	0.939002
GSM1424376	1	56	female	0.489575	0.965535	0.717943	0.871169	1.074	0.895025	0.911301	1.04712	1.06807	1.00689	0.985148	1.01847	1.05395	0.90125	1.14256	0.885154	0.862741	0.821368	0.790373	1.05981	0.956542	1.05607	0.86952	0.827597	1.07252	1.04218	1.00835	0.856188	0.746907	0.872677	1.01101	0.693035	1.03791	1.03944	1.01685	0.910536	0.985549	1.17609	1.04855	1.02229	1.04016	1.03377	1.02122	1.15749	0.697855	1.26663
GSM1424377	1	57	male	0.603394	1.03663	0.758325	0.945963	1.02278	1.01396	0.882091	0.948889	0.992336	0.975491	0.882205	0.996381	1.12194	1.00344	1.02246	0.94954	0.985891	0.939267	0.964622	1.15189	0.968685	0.912565	0.884257	0.984593	1.07848	1.19582	1.2466	0.896267	0.857376	0.910675	1.08373	0.856782	1.01933	0.861546	1.19748	0.941902	0.995877	1.06363	0.91955	1.03828	1.04659	1.02033	0.901875	1.05746	0.733058	0.944223
GSM1424378	1	74	male	0.810723	0.882091	0.970179	1.06405	0.979828	1.02833	1.08222	0.913147	1.1321	0.93045	0.820623	0.831046	0.874179	0.995691	1.10279	0.986848	1.02897	0.878143	1.11733	1.15109	0.808321	0.863938	0.910545	0.915099	0.98214	1.15109	1.18756	1.1599	0.895025	0.700032	0.843231	0.859161	0.923362	0.810565	0.978199	0.8849	1.03792	1.02648	1.28877	0.841479	0.896888	0.991529	0.752623	0.935105	0.886382	1.07029
GSM1424379	1	65	male	0.609747	0.89131	1.00999	0.980588	0.882091	1.03814	0.832199	0.896032	1.05885	0.90125	0.878363	0.698339	0.807761	1.10803	0.823903	0.942654	0.99374	0.898367	0.813522	1.36699	0.807761	0.75419	1.00521	0.913198	1.21672	1.13288	1.03821	1.2492	0.989108	0.923075	0.800515	0.836246	0.884829	0.844986	0.738157	0.817951	1.21167	0.737646	1.29864	0.817335	0.849685	0.81079	0.832776	0.886996	0.775393	0.712025
GSM1424380	1	66	female	1.28438	0.910039	0.919224	1.03866	0.890076	1.07699	0.880259	0.873276	0.855002	0.903127	0.840572	0.786762	0.933033	1.18509	0.882117	1.04804	1.35097	1.14202	1.19706	1.93187	0.950593	0.855595	1.07357	1.05848	1.20832	1.27721	1.23114	1.11497	1.1321	0.77093	0.934651	1.03929	0.901231	0.920826	0.960462	0.821945	1.06172	0.612593	1.11419	0.817902	0.911933	0.860428	0.791686	0.985003	1.0677	0.868742
GSM1424381	1	50	male	0.771964	1.01192	1.25572	0.962434	0.962661	1.00198	0.995236	0.921971	0.999224	0.962394	0.979237	0.946517	1.05365	1.24574	0.960714	0.990686	1.26751	1.03026	1.0139	1.26313	0.894405	1.00716	1.02351	1.27633	1.33978	1.29504	1.05599	1.13446	1.14235	0.903321	1.02349	0.808881	0.833194	1.02968	0.817902	0.916542	1.01537	0.771105	0.945664	0.936402	1.03577	0.750889	0.901875	1.14552	0.839731	1.08523
GSM1424382	1	46	female	0.875878	1.0127	1.19839	0.924431	0.976438	1.00471	0.927873	0.855938	0.967142	0.954555	0.886384	0.966874	0.973397	1.26313	1.0249	0.946648	1.00947	1.0545	1.02192	1.13997	0.885768	0.981187	0.926652	1.07252	1.05555	1.053	1.11574	1.08147	1.20999	1.02895	1.05256	0.761544	0.953987	0.996202	1.20414	0.871362	1.11419	1.10267	0.900002	0.927231	1.01896	0.983062	0.869345	1.04732	0.925946	1.17854
GSM1424383	1	52	female	0.725912	1.07326	0.849725	1.0301	1.01136	0.985481	0.877214	0.941769	1.08373	0.983366	0.890418	0.954886	1.08298	1.02662	1.15333	0.959131	0.940957	0.916379	0.845833	1.13682	0.857376	0.908148	0.904242	0.857971	1.03771	1.09657	1.02719	1.09126	0.947896	0.922577	1.10267	0.772711	0.976534	0.967276	1.1235	0.870331	1.10038	1.3113	1.06807	0.898132	1.0367	1.18477	0.951714	1.04761	0.856188	1.07624
GSM1424384	1	72	male	1.03964	1.09429	1.02286	1.17901	1.0511	0.911301	0.990274	0.927519	1.05856	0.940239	0.844858	1.01995	1.13367	0.981255	0.763659	0.997881	1.02719	0.980361	1.06764	1.08749	0.952044	0.886382	0.842841	0.968551	1.08448	1.28521	1.30767	1.07773	0.940696	1.05788	0.960795	0.713507	1.05601	1.16959	1.44593	0.94622	0.955548	0.602069	1.00235	0.915734	1.07044	0.763453	0.782412	1.12272	0.991992	1.22434
GSM1424385	1	37	female	0.528935	1.01262	0.706265	0.877226	0.955283	1.05892	1.01459	0.947513	0.969155	1.00065	0.896173	0.964531	1.06651	1.2033	1.17819	0.981663	0.864537	0.834915	0.787658	1.88949	0.855002	1.03054	1.01249	0.843816	0.712519	1.08824	0.891929	0.862144	1.01924	0.929923	1.10803	0.681601	0.966182	0.893166	0.82302	0.898347	1.04398	1.34071	1.30767	0.983161	1.02264	1.08146	1.09657	1.08523	0.916369	1.01368
GSM1424386	1	37	female	0.719654	0.892547	1.04635	1.09084	0.779705	1.01122	0.772711	0.833338	0.904379	0.93045	0.872802	0.773782	0.857376	1.26576	0.890713	1.07848	1.20748	0.96699	0.928598	1.19003	0.807201	0.838568	1.09177	1.2008	1.27368	1.07326	1.02797	1.09885	1.16151	1.02134	0.841479	0.839731	0.871791	0.787854	0.72951	0.811665	1.0108	0.615999	1.10573	0.844401	0.81169	0.77685	0.828745	0.973194	0.812252	0.79664
GSM1424387	1	48	male	0.659206	0.886382	1.24673	1.03948	0.832776	1.09581	0.871154	0.890806	0.886996	0.968551	0.908744	0.785673	0.925304	1.1479	0.91442	1.09278	1.13367	1.05337	0.839889	1.27456	0.814508	0.883315	1.0114	0.988834	1.32685	1.25353	1.06503	1.27633	1.20748	1.1499	0.953365	0.785128	0.842414	0.849096	0.801625	0.89059	1.19499	0.721965	0.900626	0.853226	0.874179	0.802831	0.841479	0.953365	0.775393	0.844986
GSM1424388	1	72	male	1.73811	0.957338	1.10422	1.09238	0.945009	1.26927	0.888843	0.878335	0.962728	0.887611	0.853538	0.827023	0.992611	1.23371	0.801351	1.08373	1.48555	1.31678	1.34866	1.09278	0.844986	0.850274	1.04513	1.22179	1.12584	1.27633	1.26927	1.10726	1.21251	1.02193	0.920826	1.51572	0.892416	1.00034	0.91067	0.871414	1.09733	0.550953	1.23114	0.829895	0.943242	0.804968	0.759436	1.02868	1.20414	0.777007
GSM1424389	1	26	male	0.538352	0.985003	0.668068	0.790802	0.899378	1.07475	0.977928	0.884058	1.03785	0.961727	0.924281	0.891929	0.967813	1.06725	1.18263	0.937636	0.686818	0.786994	0.652806	1.10038	0.883928	1.09885	1.77836	0.736113	0.898132	0.945664	0.673617	1.07081	0.950132	0.97292	0.952506	0.730016	0.96506	0.905634	0.621144	0.890712	1.19251	1.30677	1.29774	0.812816	0.925946	1.08705	1.15589	1.09278	0.761544	1.08448
GSM1424390	1	57	male	0.655622	0.963663	0.982805	1.37403	0.958732	0.891929	0.691116	0.947688	0.938351	1.02883	0.812534	0.927231	1.07475	1.05314	0.742333	0.75106	0.885768	0.913549	0.938517	1.15189	0.827023	0.844401	0.818769	0.924023	1.2201	1.33978	1.31859	0.945075	0.967075	0.77373	1.0546	0.813943	0.995588	0.855595	1.51257	0.874847	1.10343	0.568408	1.19748	0.903127	1.05841	0.735049	1.35191	0.892547	1.0061	0.837987
GSM1424391	1	45	female	0.890457	0.836246	1.06666	0.960108	0.763659	1.23456	0.93045	0.829651	0.879649	0.872968	0.822788	0.772711	0.863938	1.22264	1.01725	1.09354	1.19003	1.05662	1.07202	1.30495	0.832776	0.844986	1.21276	1.0314	1.2781	1.18099	0.933098	1.41716	1.17854	0.794711	0.946058	1.08673	0.852052	0.78404	0.691595	0.791682	1.05511	1.15509	1.20164	0.784584	0.825878	0.913969	0.793334	0.941283	0.827023	0.920188
GSM1424392	1	75	male	0.89283	0.785128	0.835178	0.741362	0.773246	1.14314	0.762072	0.811711	0.943831	0.809442	0.809381	0.726986	0.803294	1.44293	0.787857	1.20832	0.933292	0.977214	1.04508	1.09354	0.839731	0.794985	1.23597	0.997549	1.04928	1.09962	1.13603	1.03634	1.38607	0.767192	0.785128	1.06245	0.904471	0.756808	0.981527	0.801197	0.975761	0.807761	1.1065	0.723969	0.774856	0.791961	0.782954	0.906262	1.38896	0.947896
GSM1424393	1	80	female	0.620239	0.883315	0.841362	0.848473	0.949013	0.994946	0.90125	0.912357	1.00324	0.926588	0.864351	0.885768	0.991579	0.988423	1.01582	0.929161	0.843816	0.897521	0.98396	1.27191	0.921464	0.90125	0.887613	0.825305	1.19251	1.11265	0.980915	0.823591	0.712519	0.860159	0.961527	0.867539	0.93559	0.977318	0.999065	0.898086	0.990343	1.1274	1.09962	0.874179	0.961194	0.915432	0.84792	0.960462	0.817902	0.942915
GSM1424394	1	49	female	0.984599	0.798298	0.940831	1.12486	0.923382	1.01319	0.850274	0.813041	1.07162	0.955548	0.633545	0.630689	0.630689	1.23285	0.808055	1.21588	1.17365	1.07185	1.09351	1.08073	0.687771	0.745872	1.08263	1.09505	1.37936	1.09505	1.26488	1.20164	1.25353	0.98398	0.514413	0.981527	0.795766	0.757333	0.682547	0.867873	1.39571	0.630252	1.55186	0.546389	0.645281	0.805789	0.678302	0.724973	1.04797	0.686818
GSM1424395	1	48	female	0.643835	0.879649	0.788554	0.970711	0.949079	0.949935	1.01508	0.87977	0.997273	0.925946	0.876491	0.83915	0.94174	0.992336	1.03993	1.12506	0.888227	0.883429	1.03155	1.32961	0.869345	0.90125	0.906458	0.898132	1.11265	1.07475	0.847332	1.07475	1.03836	0.860066	1.00259	0.846745	0.870185	0.775931	0.858565	0.889019	0.986643	0.798852	1.10038	0.829895	0.887611	0.778959	0.773246	0.974612	0.7884	1.09126
GSM1424396	1	54	male	0.600668	0.842063	1.24964	0.972315	0.804966	1.07177	0.777007	0.792616	0.880869	0.900626	0.891816	0.769504	0.865737	1.06017	1.1232	1.12117	1.12896	0.962895	0.791398	1.32777	0.836246	0.819605	1.00707	1.01424	1.31221	1.19665	0.947567	1.28967	1.2033	1.09925	0.952308	0.831622	0.827062	0.792784	0.722465	0.832629	1.1479	1.17446	0.921464	0.798298	0.847332	1.05855	1.01974	0.929805	0.778625	0.798298
GSM1424397	1	37	female	0.740422	0.932386	0.809336	0.694324	0.87843	1.3333	0.861546	0.911943	0.947698	0.975829	0.962082	0.853818	0.916369	1.18921	0.98949	1.02392	0.717972	0.928901	0.728985	1.04797	0.966338	1.04543	2.1539	0.786217	0.756284	0.974882	0.744839	0.893785	1.17854	1.14991	0.943569	0.700278	0.9668	0.933356	0.625898	0.938422	1.38799	1.08073	1.78509	0.844986	0.93174	1.22695	1.23628	1.02527	0.984798	0.853226
GSM1424398	1	69	female	0.785545	0.831622	1.13721	0.870934	0.864537	1.01755	0.858565	0.919308	1.04297	0.94174	0.893884	0.900626	0.900626	1.22179	0.833353	1.03627	0.925304	0.945935	0.815402	1.44393	0.87904	0.868742	1.29573	1.05336	1.2201	1.03011	0.896888	1.05856	1.19416	1.16788	0.91067	0.869345	0.771415	0.896267	0.734075	0.887079	1.17365	0.564874	1.40737	0.820173	0.911933	0.687707	0.815072	0.964464	0.966003	0.91067
GSM1424399	1	64	male	0.569699	0.864537	0.987946	0.960145	0.820742	1.19582	0.842063	0.856327	0.962328	0.90689	0.922043	0.872363	0.87843	1.22264	0.851325	1.12039	1.26663	1.22865	1.05405	1.48555	0.84792	0.860949	1.10196	1.04485	1.24487	1.17365	1.2781	1.04877	1.40153	1.47913	0.825305	0.683968	0.894182	0.915734	0.883315	0.858821	1.31494	0.735094	0.847332	0.803294	0.86814	0.741236	0.803294	0.903127	0.98473	0.752102
GSM1424400	1	57	female	1.44108	0.949145	1.41889	1.08285	0.965401	0.903753	1.0576	0.840926	1.06503	0.921464	0.838546	0.931095	0.960928	1.1487	0.905626	1.09202	1.36226	1.24229	0.9229	1.67133	0.908778	0.869345	1.4648	1.28967	1.232	1.31403	1.01452	1.25876	1.42504	0.944037	0.87843	0.979896	0.950379	0.968283	0.889459	0.909922	1.24057	0.805524	1.85832	0.754713	0.929161	1.06139	1.63014	1.0167	1.17446	0.725979
GSM1424401	1	28	male	1.36253	0.999677	1.44498	1.1094	0.849096	1.38223	1.01115	0.877266	0.993203	0.913198	0.867425	0.982072	0.977047	1.45902	0.754836	1.21419	1.48658	1.59471	1.17676	1.14393	0.679714	0.946189	1.76725	1.32042	0.831622	1.31312	1.21251	1.07066	1.6449	1.71077	0.925946	1.18263	0.931361	0.978131	0.731536	0.931193	1.55941	0.770571	1.36226	0.874785	0.975153	0.677615	0.810003	1.03397	1.1607	0.761544
GSM1424402	1	38	male	0.641381	0.869345	1.20168	0.977801	0.870551	1.11188	0.953166	0.901086	1.0357	0.855002	0.903927	0.87843	0.797745	1.18181	0.751766	1.10726	1.13053	1.16048	0.914669	1.23799	0.924023	0.880259	1.13733	1.05176	1.26927	1.14631	1.01354	1.14314	1.34443	1.32644	0.73255	0.75106	0.842201	0.793334	0.764188	0.839453	1.28699	0.476319	1.1487	0.754713	0.828171	0.63149	0.821311	0.95621	0.860353	0.917004
GSM1424403	1	57	female	0.574399	0.865137	0.991526	0.736135	0.87843	1.07923	1.04109	0.988036	0.968618	0.923382	0.972558	0.900002	0.86814	1.06098	1.01628	0.979149	0.856782	1.01207	0.873367	1.16635	0.929161	0.980235	0.988262	0.952572	1.089	0.987464	0.961927	0.985071	1.05724	1.46942	0.828171	0.848508	1.01615	0.87843	1.02719	0.874607	1.19582	1.15829	0.922103	0.90689	0.938742	1.06332	1.07773	0.937506	0.84792	0.86814
[truncated: 225 more columns]
