# Supplementary material for: Identification of contributing genes of Huntington’s disease by machine learning
Source: BMC Med Genomics. 2020 Nov 23;13:176. doi: 10.1186/s12920-020-00822-w (PMC7684976; doi:10.1186/s12920-020-00822-w)
Supplement: Supplementary file 2 — Additional file 2: Table S2. The identified 30 decision trees and 49 non-redundant genes of the random forest. [file 12920_2020_822_MOESM2_ESM.xlsx]

## Sheet: Trees
SFRS5 > 0.957: 0 {0=125, 1=5}
SFRS5 ≤ 0.957
| EMP1 > 0.659: 1 {0=26, 1=139}
| EMP1 ≤ 0.659: 0 {0=17, 1=2}
TEAD2 > 0.999
| CRYAB > 0.897: 1 {0=34, 1=148}
| CRYAB ≤ 0.897: 0 {0=15, 1=3}
TEAD2 ≤ 0.999: 0 {0=113, 1=1}
B3GALT2 > 0.967: 0 {0=109, 1=10}
B3GALT2 ≤ 0.967: 1 {0=42, 1=153}
PLXNB3 > 1.038
| NUPR1 > 0.797: 1 {0=32, 1=135}
| NUPR1 ≤ 0.797: 0 {0=10, 1=0}
PLXNB3 ≤ 1.038: 0 {0=131, 1=6}
EPHX1 > 1.077: 1 {0=14, 1=134}
EPHX1 ≤ 1.077: 0 {0=154, 1=12}
TMEM176A > 1.045: 1 {0=33, 1=154}
TMEM176A ≤ 1.045: 0 {0=123, 1=4}
URP2 > 0.917
| LOC201229 > 1.186: 0 {0=8, 1=1}
| LOC201229 ≤ 1.186
| | ATP1B1 > 1.002: 0 {0=19, 1=2}
| | ATP1B1 ≤ 1.002: 1 {0=16, 1=150}
URP2 ≤ 0.917: 0 {0=116, 1=2}
HTR2C > 0.994: 0 {0=96, 1=0}
HTR2C ≤ 0.994
| ALDH1A1 > 1.073: 0 {0=29, 1=0}
| ALDH1A1 ≤ 1.073: 1 {0=26, 1=163}
ABBA-1 > 1.039
| NP > 0.821
| | DARC > 0.918: 1 {0=29, 1=151}
| | DARC ≤ 0.918: 0 {0=13, 1=2}
| NP ≤ 0.821: 0 {0=12, 1=0}
ABBA-1 ≤ 1.039: 0 {0=106, 1=1}
TCIRG1 > 0.958
| HSPB1 > 0.842: 1 {0=29, 1=154}
| HSPB1 ≤ 0.842: 0 {0=14, 1=8}
TCIRG1 ≤ 0.958: 0 {0=107, 1=2}
TMEM176A > 1.051
| C20orf54 > 0.982: 1 {0=20, 1=131}
| C20orf54 ≤ 0.982: 0 {0=14, 1=7}
TMEM176A ≤ 1.051: 0 {0=133, 1=9}
HSPB1 > 0.856
| DOPEY2 > 0.967: 0 {0=15, 1=0}
| DOPEY2 ≤ 0.967: 1 {0=25, 1=141}
HSPB1 ≤ 0.856
| RIT2 > 0.901
| | NEFL > 0.889: 0 {0=114, 1=0}
| | NEFL ≤ 0.889: 1 {0=4, 1=6}
| RIT2 ≤ 0.901: 1 {0=3, 1=6}
KLHDC5 > 0.975: 0 {0=89, 1=1}
KLHDC5 ≤ 0.975
| POU4F2 > 1.096: 1 {0=1, 1=107}
| POU4F2 ≤ 1.096
| | FOXO4 > 1.285: 1 {0=0, 1=13}
| | FOXO4 ≤ 1.285: 0 {0=81, 1=22}
EPHX1 > 1.085
| SERPINA3 > 0.480: 1 {0=21, 1=143}
| SERPINA3 ≤ 0.480: 0 {0=9, 1=1}
EPHX1 ≤ 1.085: 0 {0=129, 1=11}
PRR12 > 1.028
| NUAK2 > 0.983: 1 {0=22, 1=152}
| NUAK2 ≤ 0.983: 0 {0=27, 1=5}
PRR12 ≤ 1.028: 0 {0=108, 1=0}
DARC > 0.978: 1 {0=34, 1=146}
DARC ≤ 0.978: 0 {0=122, 1=12}
MT1H > 0.890
| SBNO2 > 0.996: 1 {0=38, 1=151}
| SBNO2 ≤ 0.996: 0 {0=26, 1=2}
MT1H ≤ 0.890: 0 {0=92, 1=5}
RIT2 > 1.011: 0 {0=112, 1=7}
RIT2 ≤ 1.011
| NUPR1 > 1.180: 1 {0=4, 1=77}
| NUPR1 ≤ 1.180
| | TMEM176A > 1.051: 1 {0=18, 1=68}
| | TMEM176A ≤ 1.051: 0 {0=27, 1=1}
CNN2 > 0.935
| MIA > 0.994: 1 {0=4, 1=109}
| MIA ≤ 0.994
| | SI > 1.173: 1 {0=0, 1=17}
| | SI ≤ 1.173: 0 {0=49, 1=26}
CNN2 ≤ 0.935: 0 {0=109, 1=0}
TNKS1BP1 > 1.117
| S100A8 > 0.638: 1 {0=9, 1=137}
| S100A8 ≤ 0.638: 0 {0=20, 1=2}
TNKS1BP1 ≤ 1.117: 0 {0=143, 1=3}
IGFBP4 > 0.996
| CIDEA > 0.977: 0 {0=25, 1=7}
| CIDEA ≤ 0.977
| | ZNF66 > 1.036: 0 {0=8, 1=0}
| | ZNF66 ≤ 1.036: 1 {0=26, 1=159}
IGFBP4 ≤ 0.996: 0 {0=89, 1=0}
RAB20 > 0.893
| AHDC1 > 1.018
| | SLC14A1 > 0.668: 1 {0=30, 1=144}
| | SLC14A1 ≤ 0.668: 0 {0=18, 1=3}
| AHDC1 ≤ 1.018: 0 {0=24, 1=1}
RAB20 ≤ 0.893: 0 {0=91, 1=3}
IGFBP4 > 1.021
| DOPEY2 > 0.957: 0 {0=31, 1=0}
| DOPEY2 ≤ 0.957
| | ACTN2 > 0.973: 0 {0=4, 1=4}
| | ACTN2 ≤ 0.973: 1 {0=17, 1=135}
IGFBP4 ≤ 1.021: 0 {0=122, 1=1}
URP2 > 0.928
| PRR12 > 1.027
| | ATP1B1 > 1.002: 0 {0=13, 1=0}
| | ATP1B1 ≤ 1.002: 1 {0=25, 1=164}
| PRR12 ≤ 1.027: 0 {0=12, 1=0}
URP2 ≤ 0.928: 0 {0=96, 1=4}
PRKAR1A > 0.897: 0 {0=148, 1=20}
PRKAR1A ≤ 0.897
| C20orf54 > 0.941: 1 {0=13, 1=122}
| C20orf54 ≤ 0.941: 0 {0=9, 1=2}
RAB20 > 0.942
| EPHX1 > 1.071: 1 {0=17, 1=143}
| EPHX1 ≤ 1.071: 0 {0=22, 1=2}
RAB20 ≤ 0.942
| S100A1 > 1.196
| | TMEM176A > 1.072: 1 {0=0, 1=9}
| | TMEM176A ≤ 1.072: 0 {0=28, 1=2}
| S100A1 ≤ 1.196: 0 {0=91, 1=0}
POU4F2 > 1.034
| GOT1 > 1.033: 0 {0=11, 1=0}
| GOT1 ≤ 1.033: 1 {0=10, 1=144}
POU4F2 ≤ 1.034: 0 {0=137, 1=12}
C1orf90 > 1.021: 1 {0=13, 1=126}
C1orf90 ≤ 1.021: 0 {0=149, 1=26}
KIAA1949 > 0.947
| PRR12 > 1.051
| | GOT1 > 1.038: 0 {0=9, 1=0}
| | GOT1 ≤ 1.038: 1 {0=24, 1=164}
| PRR12 ≤ 1.051: 0 {0=20, 1=0}
KIAA1949 ≤ 0.947: 0 {0=97, 1=0}
ZNF66 > 0.945
| ATP1B1 > 1.014: 0 {0=77, 1=0}
| ATP1B1 ≤ 1.014
| | FAM110C > 1.086: 1 {0=4, 1=15}
| | FAM110C ≤ 1.086: 0 {0=36, 1=0}
ZNF66 ≤ 0.945
| HTR2C > 1.000: 0 {0=20, 1=0}
| HTR2C ≤ 1.000: 1 {0=16, 1=146}

## Sheet: Genes
Gene
ABBA-1
ACTN2
AHDC1
ALDH1A1
ATP1B1
B3GALT2
C1orf90
C20orf54
CIDEA
CNN2
CRYAB
DARC
DOPEY2
EMP1
EPHX1
FAM110C
FOXO4
GOT1
HSPB1
HTR2C
IGFBP4
KIAA1949
KLHDC5
LOC201229
MIA
MT1H
NEFL
NP
NUAK2
NUPR1
PLXNB3
POU4F2
PRKAR1A
PRR12
RAB20
RIT2
S100A1
S100A8
SBNO2
SERPINA3
SFRS5
SI
SLC14A1
TCIRG1
TEAD2
TMEM176A
TNKS1BP1
URP2
ZNF66
