# Supplementary material for: Identification of contributing genes of Huntington’s disease by machine learning
Source: BMC Med Genomics. 2020 Nov 23;13:176. doi: 10.1186/s12920-020-00822-w (PMC7684976; doi:10.1186/s12920-020-00822-w)
Supplement: Supplementary file 3 — Additional file 3: Table S3. The coefficients of the generalized linear model. [file 12920_2020_822_MOESM3_ESM.xlsx]

## Sheet: Coefficient
Attribute	Coefficient	Std.Coefficient
sex.female	0	0
sex.male	0	0
Age	-0.0600352	-0.784217
SERPINA3	0	0
ACTN2	0	0
ADH1B	0	0
ADORA3	0	0
ADSS	0	0
AEBP1	0	0
ALDH1A1	-3.47411	-0.539693
ANK3	0	0
APBB2	0	0
ATP1B1	-0.928705	-0.120098
ATP2B1	0	0
ATP6V1A	0	0
ATP6V1B2	0	0
BCL3	0	0
BDNF	0	0
ZFP36L1	0	0
C1QA	0	0
C1R	0	0
C4B	1.57377	0.315361
C4BPA	0	0
CACNB4	0	0
CAMK4	0	0
SERPINH1	0	0
CD14	0	0
CD34	0	0
CD37	1.16015	0.18059
CD74	0	0
CDA	0	0
CEBPD	0	0
CES1	0.0937539	0.0186928
CHGB	0	0
CHI3L1	0	0
CHML	0	0
CIDEA	0	0
CIRBP	-2.18914	-0.365722
CLTC	0	0
CNN2	0	0
CRH	0	0
CRYAB	0	0
CRYM	-0.810953	-0.137046
DYNC1I1	0	0
DUSP4	0	0
EGR1	0	0
EIF4A2	0	0
EMP1	0	0
ENSA	0	0
EPHX1	0	0
F13A1	0	0
FCGR2A	0	0
FGF12	0	0
FGF14	0	0
FOLH1	0	0
DARC	-0.226679	-0.0394432
GABRG2	0	0
GEM	1.7283	0.304774
GFAP	0	0
GJA4	0	0
GLI1	3.15572	0.538503
GOT1	0	0
MKNK2	0	0
GRIA2	0	0
CXCL1	0	0
GUCY1B3	0.320427	0.0500519
HIST1H1C	0	0
HCK	0	0
HIVEP2	0	0
HMGCS1	0	0
PRMT1	0	0
HSD11B2	0	0
HSPA1A	0	0
HSPA1B	0	0
HSPB1	0	0
HTR2C	-1.01194	-0.117664
IGFBP4	0	0
IL6	0	0
IL18	0	0
INSL4	0	0
ITGA5	0	0
ITPKB	0	0
KCNJ3	0	0
KCNK1	-0.740207	-0.108558
LAMP1	0	0
LCP1	0	0
LTBR	-0.0352802	-0.00615073
CD180	0	0
SMAD6	0	0
MAP1B	0	0
MGP	-0.126595	-0.0388257
FOXO4	0	0
MSX1	0	0
MT1G	0.221968	0.0564414
MT1H	0.0578737	0.0106217
NEFH	0	0
NELL1	0	0
NEFL	0	0
NELL2	0	0
NFE2	0	0
NP	0	0
TNFRSF11B	0	0
PAK1	0	0
PAK3	0.89587	0.136796
PCP4	0	0
PDE1A	0	0
PLP1	0	0
PLXNB3	3.61158	0.665647
POU4F2	3.06567	0.63245
PPEF1	0	0
PRELP	0	0
PRKAR1A	0	0
MAP2K1	0	0
PVALB	0	0
PXN	0	0
PYGL	0	0
RAN	0	0
RGS1	0	0
RGS4	0	0
RIT2	0	0
RNASE2	0	0
RPS4Y1	0	0
RTN1	0	0
S100A1	0	0
S100A8	0	0
S100A9	0.53295	0.189574
S100A10	0	0
S100A11	0	0
SFRS5	-0.646529	-0.0756509
SI	0.169461	0.0938152
SLC2A5	0	0
SLC14A1	1.16431	0.254091
SNAP25	0	0
SPP1	0	0
SST	0.233148	0.0523916
SYT1	0	0
TAC1	0	0
TBX15	-1.06914	-0.209222
TCF7	0	0
KLF10	-2.91579	-0.357625
TIMP1	0	0
TNFRSF1A	0	0
TYROBP	0	0
UCHL1	0	0
VIP	0	0
WAS	0	0
LAT2	0	0
XIST	0	0
ZNF708	0	0
ZNF66	0	0
IL1R2	0	0
FZD3	3.32189	0.457776
PAR5	-1.05076	-0.154887
MIA	0	0
TEAD2	0	0
IFITM1	-0.350807	-0.0618337
TMEFF1	0	0
B3GALT2	0	0
TNFRSF10D	0	0
IL18R1	0	0
FCGBP	0	0
LDB2	0	0
TMSB4Y	0	0
SLC16A3	0	0
DCLK1	0	0
PDLIM7	0	0
NRXN3	0	0
SCAMP1	-1.34141	-0.190744
VPS4B	0	0
BAG3	0	0
SEMA3E	-3.95394	-0.558741
PJA2	0	0
SV2B	0	0
DOPEY2	-0.835354	-0.0968509
ARL4C	0	0
ATP6AP2	0	0
TCIRG1	0	0
IFI30	0	0
ZNF238	0	0
SEC23A	0.687998	0.105802
IFITM2	0	0
ARPP-19	0	0
ARID5A	0	0
NMU	0	0
LILRB3	0	0
VSIG4	0	0
PPM1E	0	0
SBNO2	0	0
KIFAP3	0	0
SV2C	-5.1237	-0.606702
EPB41L3	0	0
TBC1D9	0	0
ARHGEF9	0	0
OTP	5.59486	1.15008
PITPNB	0.351512	0.0688347
EML2	-5.13323	-0.726052
HACL1	0	0
NUPR1	0	0
RANBP6	0	0
D4S234E	0	0
AHDC1	0	0
HIG2	0	0
KCNIP1	0	0
KLK14	0	0
SPOCK3	0	0
ANGPTL4	-0.075976	-0.0180684
COPS4	0	0
PLAC8	-0.0322667	-0.00703379
NLK	0	0
FGFRL1	0	0
A4GALT	-1.31383	-0.23735
GNG2	0	0
SLC6A20	0	0
C1orf78	0	0
FBXW7	0	0
TMEM144	0	0
TMEM176A	1.37144	0.278773
RAB20	0	0
CA10	0	0
NIT2	0	0
C1orf128	0	0
PRR12	0	0
GPR158	0	0
KLHDC5	0	0
FAM135A	0	0
KCNT1	0	0
HAMP	0	0
MID1IP1	0.219641	0.0589823
RXFP1	0.82807	0.1143
GPSM3	0	0
TINAGL1	0	0
MICALL2	0	0
FLJ22655	0	0
EFHD1	0	0
APOLD1	0	0
NUAK2	0	0
URP2	0	0
SLC4A11	0	0
TUBB6	0	0
C1orf90	0	0
C6orf105	0	0
ATOH8	0	0
TNKS1BP1	0	0
SCIN	0	0
SLAMF9	0	0
ZNF479	0	0
RSAD2	0	0
ABBA-1	0	0
TMEM10	0	0
C20orf54	0	0
VASN	0	0
OLFM3	0	0
NMS	0	0
FBLN7	0	0
CBLN4	0	0
FREM3	0	0
KIAA1949	0	0
METTL7B	1.44185	0.229752
LOC201229	0	0
SLC16A9	0.234232	0.0398811
NEGR1	0	0
KIAA2022	0	0
BEX5	0	0
GLDN	-0.55764	-0.106739
MALAT1	-0.0754735	-0.0165733
UBE2NL	0	0
C1QL3	0.447958	0.0776093
LOC402573	0	0
C10orf105	0	0
FLJ32679	0	0
FAM110C	0.0642402	0.0327333
hCG_1776018	0.915605	0.203687
MT1P2	0.541496	0.0918322
VSIG8///C1orf204	0	0
Intercept	0.684893	0.252447

## Sheet: Genes
Attribute	Coefficient	Std.Coefficient
OTP	5.59486	1.15008
PLXNB3	3.61158	0.665647
FZD3	3.32189	0.457776
GLI1	3.15572	0.538503
POU4F2	3.06567	0.63245
GEM	1.7283	0.304774
C4B	1.57377	0.315361
METTL7B	1.44185	0.229752
TMEM176A	1.37144	0.278773
SLC14A1	1.16431	0.254091
CD37	1.16015	0.18059
HTR2C	-1.01194	-0.117664
PAR5	-1.05076	-0.154887
TBX15	-1.06914	-0.209222
A4GALT	-1.31383	-0.23735
SCAMP1	-1.34141	-0.190744
CIRBP	-2.18914	-0.365722
KLF10	-2.91579	-0.357625
ALDH1A1	-3.47411	-0.539693
SEMA3E	-3.95394	-0.558741
SV2C	-5.1237	-0.606702
EML2	-5.13323	-0.726052
