# Supplementary material for: Identification of contributing genes of Huntington’s disease by machine learning
Source: BMC Med Genomics. 2020 Nov 23;13:176. doi: 10.1186/s12920-020-00822-w (PMC7684976; doi:10.1186/s12920-020-00822-w)
Supplement: Supplementary file 4 — Additional file 4: Table S4. The list of the identified genes of this study. A tick sign or blank denotes whether this gene was identified in the corresponding algorithm or not, respectively. [file 12920_2020_822_MOESM4_ESM.xlsx]

## Sheet: 工作表1
Gene	Tree	Induction	Forest	GLM
A4GALT				V
ABBA-1			V
ACTN2			V
AHDC1			V
ALDH1A1	V		V	V
ATP1B1			V
B3GALT2			V
C1orf90			V
C20orf54			V
C4B				V
CD37				V
CIDEA			V
CIRBP				V
CNN2			V
CRYAB			V
DARC			V
DOPEY2			V
EML2	V			V
EMP1			V
EPHX1	V	V	V
FAM110C			V
FOXO4			V
FZD3				V
GEM				V
GLI1	V			V
GOT1			V
HSPB1	V		V
HTR2C			V	V
IGFBP4			V
ITPKB		V
KIAA1949			V
KLF10				V
KLHDC5			V
LOC201229			V
METTL7B				V
MIA			V
MT1H			V
NEFL			V
NP			V
NUAK2			V
NUPR1			V
OTP		V		V
PAR5				V
PLXNB3			V	V
POU4F2			V	V
PRKAR1A			V
PRR12			V
RAB20			V
RIT2			V
S100A1			V
S100A8			V
SBNO2			V
SCAMP1		V		V
SEMA3E				V
SERPINA3			V
SFRS5			V
SI			V
SLC14A1			V	V
SV2C				V
TBX15				V
TCIRG1			V
TEAD2			V
TMEM176A			V	V
TNKS1BP1			V
URP2			V
ZNF66			V
