# Supplementary material for: Identification of contributing genes of Huntington’s disease by machine learning
Source: BMC Med Genomics. 2020 Nov 23;13:176. doi: 10.1186/s12920-020-00822-w (PMC7684976; doi:10.1186/s12920-020-00822-w)
Supplement: Supplementary file 5 — Additional file 5: Table S5. The enriched Gene Ontology of the identified genes. [file 12920_2020_822_MOESM5_ESM.xlsx]

## Sheet: 工作表1
Cellular component
#Term	Database	ID	Input number	Background number	P-Value	Corrected P-Value	Input	Hyperlink
cell periphery	Gene Ontology	GO:0071944	8	812	4.68814e-06	0.00386202	PLXNB3|FZD3|C4B|CRYAB|HTR2C|C20orf54|DARC|SV2C	http://amigo.geneontology.org/amigo/term/GO:0071944
cellular anatomical entity	Gene Ontology	GO:0110165	13	2864	2.08946e-05	0.00386202	KLF10|MIA|CIRBP|DOPEY2|TCIRG1|URP2|TNKS1BP1|TBX15|FOXO4|NP|GOT1|S100A1|SERPINA3	http://amigo.geneontology.org/amigo/term/GO:0110165
non-membrane-bounded organelle	Gene Ontology	GO:0043228	6	606	7.64356e-05	0.00941856	CNN2|EML2|NEFL|CRYAB|TNKS1BP1|CIDEA	http://amigo.geneontology.org/amigo/term/GO:0043228
organelle	Gene Ontology	GO:0043226	10	2086	0.000136296	0.0137411	KLF10|SLC14A1|SFRS5|RIT2|SI|URP2|TBX15|A4GALT|GOT1|SERPINA3	http://amigo.geneontology.org/amigo/term/GO:0043226
plasma membrane raft	Gene Ontology	GO:0044853	2	16	0.000197704	0.0146169	PRKAR1A|ATP1B1	http://amigo.geneontology.org/amigo/term/GO:0044853
extracellular vesicle	Gene Ontology	GO:1903561	5	514	0.000339284	0.0171198	NP|ATP1B1|DOPEY2|S100A8|CD37	http://amigo.geneontology.org/amigo/term/GO:1903561
microtubule cytoskeleton	Gene Ontology	GO:0015630	3	167	0.00102431	0.0315543	FAM110C|GEM|HSPB1	http://amigo.geneontology.org/amigo/term/GO:0015630
Molecular function
#Term	Database	ID	Input number	Background number	P-Value	Corrected P-Value	Input	Hyperlink
binding	Gene Ontology	GO:0005488	12	2247	9.26653e-06	0.00386202	RAB20|PLXNB3|KIAA1949|NUAK2|CD37|SI|ABBA-1|EMP1|OTP|TEAD2|GEM|CIDEA	http://amigo.geneontology.org/amigo/term/GO:0005488
microtubule binding	Gene Ontology	GO:0008017	2	25	0.00045053	0.0194701	CRYAB|S100A8	http://amigo.geneontology.org/amigo/term/GO:0008017
Biological process
#Term	Database	ID	Input number	Background number	P-Value	Corrected P-Value	Input	Hyperlink
negative regulation of cellular process	Gene Ontology	GO:0048523	8	965	1.61367e-05	0.00386202	PLXNB3|KLF10|SEMA3E|HSPB1|NUAK2|ITPKB|FOXO4|S100A1	http://amigo.geneontology.org/amigo/term/GO:0048523
cell growth	Gene Ontology	GO:0016049	3	85	0.000149453	0.0138119	CRYAB|S100A8|EMP1	http://amigo.geneontology.org/amigo/term/GO:0016049
negative regulation of signaling	Gene Ontology	GO:0023057	4	243	0.000197029	0.0146169	HSPB1|GLI1|IGFBP4|CIDEA	http://amigo.geneontology.org/amigo/term/GO:0023057
positive regulation of ion transmembrane transport	Gene Ontology	GO:0034767	2	19	0.000270753	0.0166814	ACTN2|S100A1	http://amigo.geneontology.org/amigo/term/GO:0034767
regulation of nucleic acid-templated transcription	Gene Ontology	GO:1903506	5	549	0.000456468	0.0194701	OTP|GLI1|POU4F2|NUPR1|PRKAR1A	http://amigo.geneontology.org/amigo/term/GO:1903506
cellular protein metabolic process	Gene Ontology	GO:0044267	6	949	0.000819459	0.0283838	SERPINA3|CIRBP|NUPR1|S100A8|C4B|A4GALT	http://amigo.geneontology.org/amigo/term/GO:0044267
export from cell	Gene Ontology	GO:0140352	3	156	0.000844602	0.0283838	NP|ACTN2|SERPINA3	http://amigo.geneontology.org/amigo/term/GO:0140352
regulation of primary metabolic process	Gene Ontology	GO:0080090	7	1427	0.00130416	0.0361577	HSPB1|NUPR1|GLI1|TBX15|HTR2C|FOXO4|OTP	http://amigo.geneontology.org/amigo/term/GO:0080090
cellular response to abiotic stimulus	Gene Ontology	GO:0071214	2	52	0.00180031	0.0464313	CRYAB|CNN2	http://amigo.geneontology.org/amigo/term/GO:0071214
