# Supplementary material for: Identification of contributing genes of Huntington’s disease by machine learning
Source: BMC Med Genomics. 2020 Nov 23;13:176. doi: 10.1186/s12920-020-00822-w (PMC7684976; doi:10.1186/s12920-020-00822-w)
Supplement: Supplementary file 6 — Additional file 6: Table S6. The enriched KEGG DISEASE, NHGRI GWAS Catalog, and OMIM of the identified genes. [file 12920_2020_822_MOESM6_ESM.xlsx]

## Sheet: 工作表1
#Term	Database	ID	Input number	Background number	P-Value	Corrected P-Value	Input	Hyperlink
Primary immunodeficiency	KEGG DISEASE		3	160	0.00090741	0.0287519	NP|URP2|C4B	None
Subcutaneous adipose tissue	NHGRI GWAS Catalog		2	41	0.00114536	0.0334264	EML2|ITPKB	None
Coronary artery calcification	NHGRI GWAS Catalog		2	52	0.00180031	0.0464313	RIT2|EMP1	None
Immune system diseases	KEGG DISEASE		3	278	0.00425467	0.0839475	NP|URP2|C4B	None
Neurodegenerative diseases	KEGG DISEASE		3	337	0.00719676	0.0979763	NEFL|HSPB1|C20orf54	None
Myofibrillar myopathies	KEGG DISEASE	H00595	1	8	0.0103248	0.101296	CRYAB	http://www.genome.jp/dbget-bin/www_bget?H00595
Osteopetrosis	KEGG DISEASE	H00436	1	9	0.0114655	0.101296	TCIRG1	http://www.genome.jp/dbget-bin/www_bget?H00436
Classic complement pathway component defects	KEGG DISEASE	H00102	1	9	0.0114655	0.101296	C4B	http://www.genome.jp/dbget-bin/www_bget?H00102
Bone mineral density (paediatric, lower limb)	NHGRI GWAS Catalog		1	9	0.0114655	0.101296	KLHDC5	None
Response to anti-retroviral therapy (ddI/d4T) in HIV-1 infection (Grade 2 peripheral neuropathy)	NHGRI GWAS Catalog		1	9	0.0114655	0.101296	NEFL	None
@@Response to anti-retroviral therapy (ddI/d4T) in HIV-1 infection (Grade 3 peripheral neuropathy)	NHGRI GWAS Catalog		1	12	0.0148799	0.101492	NEFL	None
Pituitary adenomas	KEGG DISEASE	H01102	1	10	0.0126049	0.101296	PRKAR1A	http://www.genome.jp/dbget-bin/www_bget?H01102
Gambling	NHGRI GWAS Catalog		1	10	0.0126049	0.101296	MT1H	None
Hypertension, essential	OMIM	145500	1	11	0.0137431	0.101492	ATP1B1	http://omim.org/entry/145500
Retinopathy in non-diabetics	NHGRI GWAS Catalog		1	11	0.0137431	0.101492	KLHDC5	None
Venous thromboembolism	NHGRI GWAS Catalog		1	11	0.0137431	0.101492	SV2C	None
Inflammatory bowel disease (early onset)	NHGRI GWAS Catalog		1	11	0.0137431	0.101492	NUPR1	None
Information processing speed	NHGRI GWAS Catalog		1	13	0.0160154	0.101492	FAM110C	None
Bone mineral density (paediatric, total body less head)	NHGRI GWAS Catalog		1	13	0.0160154	0.101492	KLHDC5	None
Nervous system diseases	KEGG DISEASE		4	859	0.0176548	0.103446	NEFL|HSPB1|CRYAB|C20orf54	None
Distal hereditary motor neuropathies	KEGG DISEASE	H00856	1	15	0.0182826	0.103446	HSPB1	http://www.genome.jp/dbget-bin/www_bget?H00856
Periodontitis (PAL4Q3)	NHGRI GWAS Catalog		1	15	0.0182826	0.103446	RIT2	None
Malaria, resistance to	OMIM	611162	1	16	0.0194143	0.105027	DARC	http://omim.org/entry/611162
Neutrophil count	NHGRI GWAS Catalog		1	16	0.0194143	0.105027	DARC	None
Congenital malformations	KEGG DISEASE		4	900	0.0205382	0.105482	TCIRG1|SEMA3E|TBX15|PRKAR1A	None
Cushing syndrome	KEGG DISEASE	H01431	1	17	0.0205447	0.105482	PRKAR1A	http://www.genome.jp/dbget-bin/www_bget?H01431
Others	KEGG DISEASE		1	17	0.0205447	0.105482	PRKAR1A	None
IgE levels	NHGRI GWAS Catalog		1	18	0.0216738	0.107786	DARC	None
Kawasaki disease	NHGRI GWAS Catalog		1	19	0.0228016	0.110908	MIA	None
Congenital malformations of the musculoskeletal system	KEGG DISEASE		2	201	0.0231107	0.11192	TCIRG1|PRKAR1A	None
Other diseases	KEGG DISEASE		2	204	0.0237483	0.111968	AHDC1|PRKAR1A	None
Bladder cancer	NHGRI GWAS Catalog		1	23	0.0273001	0.115035	SLC14A1	None
Inflammatory biomarkers	NHGRI GWAS Catalog		1	24	0.0284216	0.115035	DARC	None
Combined immunodeficiency	KEGG DISEASE	H00093	1	25	0.0295417	0.116177	NP	http://www.genome.jp/dbget-bin/www_bget?H00093
Periodontitis (CDC/AAP)	NHGRI GWAS Catalog		1	25	0.0295417	0.116177	ACTN2	None
Hematology traits	NHGRI GWAS Catalog		1	26	0.0306606	0.118065	DARC	None
Hippocampal atrophy	NHGRI GWAS Catalog		1	27	0.0317782	0.12028	SCAMP1	None
Acute lymphoblastic leukemia (childhood)	NHGRI GWAS Catalog		1	27	0.0317782	0.12028	RIT2	None
Congenital disorders of ion transport and metabolism	KEGG DISEASE		1	29	0.0340097	0.121667	EPHX1	None
Dilated cardiomyopathy	KEGG DISEASE	H00294	1	35	0.0406737	0.133106	ACTN2	http://www.genome.jp/dbget-bin/www_bget?H00294
Cataract	KEGG DISEASE	H01202	1	36	0.0417799	0.133527	CRYAB	http://www.genome.jp/dbget-bin/www_bget?H01202
C-reactive protein	NHGRI GWAS Catalog		1	37	0.0428849	0.134984	DARC	None
QT interval	NHGRI GWAS Catalog		1	37	0.0428849	0.134984	ATP1B1	None
White blood cell count	NHGRI GWAS Catalog		1	40	0.0461924	0.139965	DARC	None
Adrenal gland diseases	KEGG DISEASE		1	41	0.0472924	0.14125	PRKAR1A	None
Chronic lymphocytic leukemia	NHGRI GWAS Catalog		1	43	0.0494886	0.142924	KLF10	None
