# Supplementary material for: Identification of contributing genes of Huntington’s disease by machine learning
Source: BMC Med Genomics. 2020 Nov 23;13:176. doi: 10.1186/s12920-020-00822-w (PMC7684976; doi:10.1186/s12920-020-00822-w)
Supplement: Supplementary file 7 — Additional file 7: Table S7. The enriched KEGG PATHWAY, Reactome, and PANTHER database of the identified genes. [file 12920_2020_822_MOESM7_ESM.xlsx]

## Sheet: 工作表1
#Term	Database	ID	Input number	Background number	P-Value	Corrected P-Value	Input	Hyperlink
Signal Transduction	Reactome	R-HSA-162582	13	2689	1.07684e-05	0.00386202	ACTN2|FZD3|HSPB1|NEFL|RIT2|TCIRG1|GLI1|S100A8|HTR2C|FOXO4|DARC|ALDH1A1|PRKAR1A	http://www.reactome.org/cgi-bin/eventbrowser_st_id?ST_ID=R-HSA-162582
Neutrophil degranulation	Reactome	R-HSA-6798695	6	478	2.08342e-05	0.00386202	SERPINA3|SCAMP1|CNN2|TCIRG1|S100A8|NP	http://www.reactome.org/cgi-bin/eventbrowser_st_id?ST_ID=R-HSA-6798695	Neutrophils are the most abundant leukocytes (white blood cells), indispensable in defending the body against invading microorganisms. In response to infection, neutrophils leave the circulation and migrate towards the inflammatory focus. They contain several subsets of granules that are mobilized to fuse with the cell membrane or phagosomal membrane, resulting in the exocytosis or exposure of me…
Immune System	Reactome	R-HSA-168256	11	2096	2.68824e-05	0.00387214	ACTN2|SERPINA3|CNN2|NEFL|SCAMP1|TCIRG1|S100A8|C4B|NP|KLHDC5|S100A1	http://www.reactome.org/cgi-bin/eventbrowser_st_id?ST_ID=R-HSA-168256
Innate Immune System	Reactome	R-HSA-168249	8	1043	2.79325e-05	0.00387214	SERPINA3|SCAMP1|CNN2|TCIRG1|S100A8|C4B|NP|S100A1	http://www.reactome.org/cgi-bin/eventbrowser_st_id?ST_ID=R-HSA-168249
Post NMDA receptor activation events	Reactome	R-HSA-438064	3	77	0.000112635	0.0124912	ACTN2|PRKAR1A|NEFL	http://www.reactome.org/cgi-bin/eventbrowser_st_id?ST_ID=R-HSA-438064
Activation of NMDA receptors and postsynaptic events	Reactome	R-HSA-442755	3	89	0.00017047	0.0145424	ACTN2|PRKAR1A|NEFL	http://www.reactome.org/cgi-bin/eventbrowser_st_id?ST_ID=R-HSA-442755
Regulation of TLR by endogenous ligand	Reactome	R-HSA-5686938	2	19	0.000270753	0.0166814	S100A1|S100A8	http://www.reactome.org/cgi-bin/eventbrowser_st_id?ST_ID=R-HSA-5686938
Other semaphorin interactions	Reactome	R-HSA-416700	2	19	0.000270753	0.0166814	PLXNB3|SEMA3E	http://www.reactome.org/cgi-bin/eventbrowser_st_id?ST_ID=R-HSA-416700
Hedgehog signaling pathway	PANTHER	P00025	2	20	0.000297607	0.0171198	GLI1|PRKAR1A	http://www.pantherdb.org/pathway/pathwayDiagram.jsp?catAccession=P00025
@@Disease	Reactome	R-HSA-1643685	2	1049	0.342166	0.460513	SV2C|FOXO4	http://www.reactome.org/cgi-bin/eventbrowser_st_id?ST_ID=R-HSA-1643685
@@Hedgehog signaling pathway	KEGG PATHWAY	hsa04340	1	47	0.0538661	0.148238	GLI1	http://www.genome.jp/kegg-bin/show_pathway?hsa04340/hsa:2735%09red
Ras activation upon Ca2+ influx through NMDA receptor	Reactome	R-HSA-442982	2	21	0.000325708	0.0171198	ACTN2|NEFL	http://www.reactome.org/cgi-bin/eventbrowser_st_id?ST_ID=R-HSA-442982
Negative regulation of NMDA receptor-mediated neuronal transmission	Reactome	R-HSA-9617324	2	22	0.000355054	0.0171198	ACTN2|NEFL	http://www.reactome.org/cgi-bin/eventbrowser_st_id?ST_ID=R-HSA-9617324
Unblocking of NMDA receptors, glutamate binding and activation	Reactome	R-HSA-438066	2	22	0.000355054	0.0171198	ACTN2|NEFL	http://www.reactome.org/cgi-bin/eventbrowser_st_id?ST_ID=R-HSA-438066
Long-term potentiation	Reactome	R-HSA-9620244	2	23	0.000385641	0.0178198	ACTN2|NEFL	http://www.reactome.org/cgi-bin/eventbrowser_st_id?ST_ID=R-HSA-9620244
Platelet degranulation	Reactome	R-HSA-114608	3	128	0.000481364	0.0197716	ACTN2|URP2|SERPINA3	http://www.reactome.org/cgi-bin/eventbrowser_st_id?ST_ID=R-HSA-114608
Glycosphingolipid biosynthesis - lacto and neolacto series	KEGG PATHWAY	hsa00601	2	27	0.000520351	0.0205305	A4GALT|B3GALT2	http://www.genome.jp/kegg-bin/show_pathway?hsa00601/hsa:8707%09red/hsa:53947%09red
Response to elevated platelet cytosolic Ca2+	Reactome	R-HSA-76005	3	133	0.000536865	0.0205305	ACTN2|URP2|SERPINA3	http://www.reactome.org/cgi-bin/eventbrowser_st_id?ST_ID=R-HSA-76005
CREB1 phosphorylation through NMDA receptor-mediated activation of RAS signaling	Reactome	R-HSA-442742	2	29	0.000595083	0.0219983	ACTN2|NEFL	http://www.reactome.org/cgi-bin/eventbrowser_st_id?ST_ID=R-HSA-442742
Hemostasis	Reactome	R-HSA-109582	5	617	0.000768536	0.0274938	ACTN2|URP2|PRKAR1A|SERPINA3|ATP1B1	http://www.reactome.org/cgi-bin/eventbrowser_st_id?ST_ID=R-HSA-109582
Angiogenesis	PANTHER	P00005	3	158	0.000875648	0.0285616	FZD3|CRYAB|HSPB1	http://www.pantherdb.org/pathway/pathwayDiagram.jsp?catAccession=P00005
Assembly and cell surface presentation of NMDA receptors	Reactome	R-HSA-9609736	2	40	0.0010929	0.0327574	ACTN2|NEFL	http://www.reactome.org/cgi-bin/eventbrowser_st_id?ST_ID=R-HSA-9609736
Axon guidance	KEGG PATHWAY	hsa04360	3	181	0.00128572	0.0361577	PLXNB3|FZD3|SEMA3E	http://www.genome.jp/kegg-bin/show_pathway?hsa04360/hsa:9723%09red/hsa:5365%09red/hsa:7976%09red
@@Axon guidance	Reactome	R-HSA-422475	2	549	0.132869	0.232608	PLXNB3|SEMA3E	http://www.reactome.org/cgi-bin/eventbrowser_st_id?ST_ID=R-HSA-422475
Neurotransmitter receptors and postsynaptic signal transmission	Reactome	R-HSA-112314	3	197	0.00163181	0.0441384	ACTN2|PRKAR1A|NEFL	http://www.reactome.org/cgi-bin/eventbrowser_st_id?ST_ID=R-HSA-112314
Mineral absorption	KEGG PATHWAY	hsa04978	2	53	0.00186686	0.0470534	MT1H|ATP1B1	http://www.genome.jp/kegg-bin/show_pathway?hsa04978/hsa:4496%09red/hsa:481%09red
VEGF signaling pathway	PANTHER	P00056	2	62	0.00251755	0.0605349	CRYAB|HSPB1	http://www.pantherdb.org/pathway/pathwayDiagram.jsp?catAccession=P00056
@@VEGF signaling pathway	KEGG PATHWAY	hsa04370	1	59	0.0668799	0.161943	HSPB1	http://www.genome.jp/kegg-bin/show_pathway?hsa04370/hsa:3315%09red
Basal cell carcinoma	KEGG PATHWAY	hsa05217	2	63	0.00259555	0.0605349	FZD3|GLI1	http://www.genome.jp/kegg-bin/show_pathway?hsa05217/hsa:2735%09red/hsa:7976%09red
Metabolism	Reactome	R-HSA-1430728	8	2075	0.00265444	0.0605349	EPHX1|B3GALT2|ITPKB|PRKAR1A|C20orf54|NP|ALDH1A1|CIDEA	http://www.reactome.org/cgi-bin/eventbrowser_st_id?ST_ID=R-HSA-1430728
Semaphorin interactions	Reactome	R-HSA-373755	2	64	0.00267467	0.0605349	PLXNB3|SEMA3E	http://www.reactome.org/cgi-bin/eventbrowser_st_id?ST_ID=R-HSA-373755
Bile secretion	KEGG PATHWAY	hsa04976	2	72	0.00334806	0.0714039	EPHX1|ATP1B1	http://www.genome.jp/kegg-bin/show_pathway?hsa04976/hsa:2052%09red/hsa:481%09red
Platelet activation, signaling and aggregation	Reactome	R-HSA-76002	3	260	0.00353728	0.0734203	ACTN2|URP2|SERPINA3	http://www.reactome.org/cgi-bin/eventbrowser_st_id?ST_ID=R-HSA-76002
Transmission across Chemical Synapses	Reactome	R-HSA-112315	3	261	0.00357502	0.0734203	ACTN2|PRKAR1A|NEFL	http://www.reactome.org/cgi-bin/eventbrowser_st_id?ST_ID=R-HSA-112315
MAPK family signaling cascades	Reactome	R-HSA-5683057	3	278	0.00425467	0.0839475	ACTN2|HSPB1|NEFL	http://www.reactome.org/cgi-bin/eventbrowser_st_id?ST_ID=R-HSA-5683057
Metabolic pathways	KEGG PATHWAY	hsa01100	6	1433	0.00626534	0.0979763	B3GALT2|TCIRG1|ITPKB|NP|A4GALT|ALDH1A1	http://www.genome.jp/kegg-bin/show_pathway?hsa01100/hsa:4860%09red/hsa:53947%09red/hsa:3707%09red/hsa:8707%09red/hsa:10312%09red/hsa:216%09red
Phase I - Functionalization of compounds	Reactome	R-HSA-211945	2	105	0.00686007	0.0979763	EPHX1|ALDH1A1	http://www.reactome.org/cgi-bin/eventbrowser_st_id?ST_ID=R-HSA-211945
Toxicity of botulinum toxin type F (BoNT/F)	Reactome	R-HSA-5250981	1	5	0.00689494	0.0979763	SV2C	http://www.reactome.org/cgi-bin/eventbrowser_st_id?ST_ID=R-HSA-5250981
Signalling to p38 via RIT and RIN	Reactome	R-HSA-187706	1	5	0.00689494	0.0979763	RIT2	http://www.reactome.org/cgi-bin/eventbrowser_st_id?ST_ID=R-HSA-187706
Toxicity of botulinum toxin type D (BoNT/D)	Reactome	R-HSA-5250955	1	5	0.00689494	0.0979763	SV2C	http://www.reactome.org/cgi-bin/eventbrowser_st_id?ST_ID=R-HSA-5250955
Fructose catabolism	Reactome	R-HSA-70350	1	5	0.00689494	0.0979763	ALDH1A1	http://www.reactome.org/cgi-bin/eventbrowser_st_id?ST_ID=R-HSA-70350
Post-translational protein phosphorylation	Reactome	R-HSA-8957275	2	108	0.00723595	0.0979763	C4B|IGFBP4	http://www.reactome.org/cgi-bin/eventbrowser_st_id?ST_ID=R-HSA-8957275
Hedgehog 'off' state	Reactome	R-HSA-5610787	2	112	0.00775135	0.0979763	GLI1|PRKAR1A	http://www.reactome.org/cgi-bin/eventbrowser_st_id?ST_ID=R-HSA-5610787
Adenine and hypoxanthine salvage pathway	PANTHER	P02723	1	6	0.00803954	0.0979763	NP	http://www.pantherdb.org/pathway/pathwayDiagram.jsp?catAccession=P02723
Metal sequestration by antimicrobial proteins	Reactome	R-HSA-6799990	1	6	0.00803954	0.0979763	S100A8	http://www.reactome.org/cgi-bin/eventbrowser_st_id?ST_ID=R-HSA-6799990
Lipid particle organization	Reactome	R-HSA-8964572	1	6	0.00803954	0.0979763	CIDEA	http://www.reactome.org/cgi-bin/eventbrowser_st_id?ST_ID=R-HSA-8964572
adenosine nucleotides degradation	BioCyc	SALVADEHYPOX-PWY	1	7	0.00918283	0.101296	NP	http://biocyc.org/HUMAN/NEW-IMAGE?type=NIL&object=SALVADEHYPOX-PWY
guanosine nucleotides degradation	BioCyc	PWY-6608	1	7	0.00918283	0.101296	NP	http://biocyc.org/HUMAN/NEW-IMAGE?type=NIL&object=PWY-6608
Fructose metabolism	Reactome	R-HSA-5652084	1	7	0.00918283	0.101296	ALDH1A1	http://www.reactome.org/cgi-bin/eventbrowser_st_id?ST_ID=R-HSA-5652084
Vitamin B2 (riboflavin) metabolism	Reactome	R-HSA-196843	1	7	0.00918283	0.101296	C20orf54	http://www.reactome.org/cgi-bin/eventbrowser_st_id?ST_ID=R-HSA-196843
Regulation of Insulin-like Growth Factor (IGF) transport and uptake by Insulin-like Growth Factor Binding Proteins (IGFBPs)	Reactome	R-HSA-381426	2	125	0.0095368	0.101296	C4B|IGFBP4	http://www.reactome.org/cgi-bin/eventbrowser_st_id?ST_ID=R-HSA-381426
Transport of small molecules	Reactome	R-HSA-382551	4	720	0.00982685	0.101296	TCIRG1|PRKAR1A|SLC14A1|ATP1B1	http://www.reactome.org/cgi-bin/eventbrowser_st_id?ST_ID=R-HSA-382551
urate biosynthesis/inosine 5'-phosphate degradation	BioCyc	PWY-5695	1	8	0.0103248	0.101296	NP	http://biocyc.org/HUMAN/NEW-IMAGE?type=NIL&object=PWY-5695
globo-series glycosphingolipids biosynthesis	BioCyc	PWY-7838	1	8	0.0103248	0.101296	A4GALT	http://biocyc.org/HUMAN/NEW-IMAGE?type=NIL&object=PWY-7838
retinoate biosynthesis I	BioCyc	PWY-6872	1	8	0.0103248	0.101296	ALDH1A1	http://biocyc.org/HUMAN/NEW-IMAGE?type=NIL&object=PWY-6872
RUNX3 regulates YAP1-mediated transcription	Reactome	R-HSA-8951671	1	8	0.0103248	0.101296	TEAD2	http://www.reactome.org/cgi-bin/eventbrowser_st_id?ST_ID=R-HSA-8951671
Activation of C3 and C5	Reactome	R-HSA-174577	1	8	0.0103248	0.101296	C4B	http://www.reactome.org/cgi-bin/eventbrowser_st_id?ST_ID=R-HSA-174577
AKT phosphorylates targets in the nucleus	Reactome	R-HSA-198693	1	9	0.0114655	0.101296	FOXO4	http://www.reactome.org/cgi-bin/eventbrowser_st_id?ST_ID=R-HSA-198693
Neuronal System	Reactome	R-HSA-112316	3	402	0.0115551	0.101296	ACTN2|PRKAR1A|NEFL	http://www.reactome.org/cgi-bin/eventbrowser_st_id?ST_ID=R-HSA-112316
purine nucleotides degradation	BioCyc	PWY-6353	1	10	0.0126049	0.101296	NP	http://biocyc.org/HUMAN/NEW-IMAGE?type=NIL&object=PWY-6353
Neurotoxicity of clostridium toxins	Reactome	R-HSA-168799	1	10	0.0126049	0.101296	SV2C	http://www.reactome.org/cgi-bin/eventbrowser_st_id?ST_ID=R-HSA-168799
Regulation of FOXO transcriptional activity by acetylation	Reactome	R-HSA-9617629	1	10	0.0126049	0.101296	FOXO4	http://www.reactome.org/cgi-bin/eventbrowser_st_id?ST_ID=R-HSA-9617629
Signaling by Hedgehog	Reactome	R-HSA-5358351	2	148	0.0130962	0.101492	GLI1|PRKAR1A	http://www.reactome.org/cgi-bin/eventbrowser_st_id?ST_ID=R-HSA-5358351
Metallothioneins bind metals	Reactome	R-HSA-5661231	1	11	0.0137431	0.101492	MT1H	http://www.reactome.org/cgi-bin/eventbrowser_st_id?ST_ID=R-HSA-5661231
Regulation of localization of FOXO transcription factors	Reactome	R-HSA-9614399	1	11	0.0137431	0.101492	FOXO4	http://www.reactome.org/cgi-bin/eventbrowser_st_id?ST_ID=R-HSA-9614399
Heterotrimeric G-protein signaling pathway-Gi alpha and Gs alpha mediated pathway	PANTHER	P00026	2	154	0.0141061	0.101492	PRKAR1A|HTR2C	http://www.pantherdb.org/pathway/pathwayDiagram.jsp?catAccession=P00026
Toll-like Receptor Cascades	Reactome	R-HSA-168898	2	154	0.0141061	0.101492	S100A1|S100A8	http://www.reactome.org/cgi-bin/eventbrowser_st_id?ST_ID=R-HSA-168898
Hippo signaling pathway	KEGG PATHWAY	hsa04390	2	154	0.0141061	0.101492	TEAD2|FZD3	http://www.genome.jp/kegg-bin/show_pathway?hsa04390/hsa:7976%09red/hsa:8463%09red
Serotonin receptors	Reactome	R-HSA-390666	1	12	0.0148799	0.101492	HTR2C	http://www.reactome.org/cgi-bin/eventbrowser_st_id?ST_ID=R-HSA-390666
Ethanol oxidation	Reactome	R-HSA-71384	1	12	0.0148799	0.101492	ALDH1A1	http://www.reactome.org/cgi-bin/eventbrowser_st_id?ST_ID=R-HSA-71384
GPCR ligand binding	Reactome	R-HSA-500792	3	454	0.0159311	0.101492	DARC|FZD3|HTR2C	http://www.reactome.org/cgi-bin/eventbrowser_st_id?ST_ID=R-HSA-500792
Purine salvage	Reactome	R-HSA-74217	1	13	0.0160154	0.101492	NP	http://www.reactome.org/cgi-bin/eventbrowser_st_id?ST_ID=R-HSA-74217
Signaling by Receptor Tyrosine Kinases	Reactome	R-HSA-9006934	3	458	0.0163012	0.102716	TCIRG1|RIT2|HSPB1	http://www.reactome.org/cgi-bin/eventbrowser_st_id?ST_ID=R-HSA-9006934
Regulation of TP53 Activity through Association with Co-factors	Reactome	R-HSA-6804759	1	14	0.0171497	0.103364	POU4F2	http://www.reactome.org/cgi-bin/eventbrowser_st_id?ST_ID=R-HSA-6804759
Response to metal ions	Reactome	R-HSA-5660526	1	14	0.0171497	0.103364	MT1H	http://www.reactome.org/cgi-bin/eventbrowser_st_id?ST_ID=R-HSA-5660526
YAP1- and WWTR1 (TAZ)-stimulated gene expression	Reactome	R-HSA-2032785	1	14	0.0171497	0.103364	TEAD2	http://www.reactome.org/cgi-bin/eventbrowser_st_id?ST_ID=R-HSA-2032785
CREB1 phosphorylation through the activation of Adenylate Cyclase	Reactome	R-HSA-442720	1	14	0.0171497	0.103364	PRKAR1A	http://www.reactome.org/cgi-bin/eventbrowser_st_id?ST_ID=R-HSA-442720
RNA Polymerase II Transcription	Reactome	R-HSA-73857	5	1316	0.0181629	0.103446	TEAD2|SFRS5|TNKS1BP1|POU4F2|FOXO4	http://www.reactome.org/cgi-bin/eventbrowser_st_id?ST_ID=R-HSA-73857
1D-myo-inositol hexakisphosphate biosynthesis II (mammalian)	BioCyc	PWY-6362	1	15	0.0182826	0.103446	ITPKB	http://biocyc.org/HUMAN/NEW-IMAGE?type=NIL&object=PWY-6362
D-myo-inositol (1,3,4)-trisphosphate biosynthesis	BioCyc	PWY-6364	1	15	0.0182826	0.103446	ITPKB	http://biocyc.org/HUMAN/NEW-IMAGE?type=NIL&object=PWY-6364
Glycosphingolipid biosynthesis - globo and isoglobo series	KEGG PATHWAY	hsa00603	1	15	0.0182826	0.103446	A4GALT	http://www.genome.jp/kegg-bin/show_pathway?hsa00603/hsa:53947%09red
Purine catabolism	Reactome	R-HSA-74259	1	16	0.0194143	0.105027	NP	http://www.reactome.org/cgi-bin/eventbrowser_st_id?ST_ID=R-HSA-74259
FOXO-mediated transcription of cell death genes	Reactome	R-HSA-9614657	1	16	0.0194143	0.105027	FOXO4	http://www.reactome.org/cgi-bin/eventbrowser_st_id?ST_ID=R-HSA-9614657
Ion channel transport	Reactome	R-HSA-983712	2	185	0.0198342	0.105482	TCIRG1|ATP1B1	http://www.reactome.org/cgi-bin/eventbrowser_st_id?ST_ID=R-HSA-983712
5-Hydroxytryptamine degredation	PANTHER	P04372	1	17	0.0205447	0.105482	ALDH1A1	http://www.pantherdb.org/pathway/pathwayDiagram.jsp?catAccession=P04372
PKA activation in glucagon signalling	Reactome	R-HSA-164378	1	17	0.0205447	0.105482	PRKAR1A	http://www.reactome.org/cgi-bin/eventbrowser_st_id?ST_ID=R-HSA-164378
FOXO-mediated transcription of cell cycle genes	Reactome	R-HSA-9617828	1	17	0.0205447	0.105482	FOXO4	http://www.reactome.org/cgi-bin/eventbrowser_st_id?ST_ID=R-HSA-9617828
Calcium signaling pathway	KEGG PATHWAY	hsa04020	2	193	0.0214461	0.107786	ITPKB|HTR2C	http://www.genome.jp/kegg-bin/show_pathway?hsa04020/hsa:3358%09red/hsa:3707%09red
Lewis blood group biosynthesis	Reactome	R-HSA-9037629	1	18	0.0216738	0.107786	B3GALT2	http://www.reactome.org/cgi-bin/eventbrowser_st_id?ST_ID=R-HSA-9037629
PKA activation	Reactome	R-HSA-163615	1	19	0.0228016	0.110908	PRKAR1A	http://www.reactome.org/cgi-bin/eventbrowser_st_id?ST_ID=R-HSA-163615
Post-translational protein modification	Reactome	R-HSA-597592	5	1412	0.0237414	0.111968	RAB20|KLHDC5|C4B|IGFBP4|FOXO4	http://www.reactome.org/cgi-bin/eventbrowser_st_id?ST_ID=R-HSA-597592
superpathway of D-myo-inositol (1,4,5)-trisphosphate metabolism	BioCyc	PWY-6358	1	20	0.0239282	0.111968	ITPKB	http://biocyc.org/HUMAN/NEW-IMAGE?type=NIL&object=PWY-6358
TP53 regulates transcription of additional cell cycle genes whose exact role in the p53 pathway remain uncertain	Reactome	R-HSA-6804115	1	20	0.0239282	0.111968	TNKS1BP1	http://www.reactome.org/cgi-bin/eventbrowser_st_id?ST_ID=R-HSA-6804115
Muscle contraction	Reactome	R-HSA-397014	2	209	0.0248269	0.114294	ACTN2|ATP1B1	http://www.reactome.org/cgi-bin/eventbrowser_st_id?ST_ID=R-HSA-397014
PKA-mediated phosphorylation of CREB	Reactome	R-HSA-111931	1	21	0.0250534	0.114294	PRKAR1A	http://www.reactome.org/cgi-bin/eventbrowser_st_id?ST_ID=R-HSA-111931
cAMP signaling pathway	KEGG PATHWAY	hsa04024	2	214	0.0259253	0.114294	GLI1|ATP1B1	http://www.genome.jp/kegg-bin/show_pathway?hsa04024/hsa:2735%09red/hsa:481%09red
Gene expression (Transcription)	Reactome	R-HSA-74160	5	1448	0.0260911	0.114294	TEAD2|SFRS5|TNKS1BP1|POU4F2|FOXO4	http://www.reactome.org/cgi-bin/eventbrowser_st_id?ST_ID=R-HSA-74160
RA biosynthesis pathway	Reactome	R-HSA-5365859	1	22	0.0261774	0.114294	ALDH1A1	http://www.reactome.org/cgi-bin/eventbrowser_st_id?ST_ID=R-HSA-5365859
Blood group systems biosynthesis	Reactome	R-HSA-9033658	1	22	0.0261774	0.114294	B3GALT2	http://www.reactome.org/cgi-bin/eventbrowser_st_id?ST_ID=R-HSA-9033658
Initial triggering of complement	Reactome	R-HSA-166663	1	22	0.0261774	0.114294	C4B	http://www.reactome.org/cgi-bin/eventbrowser_st_id?ST_ID=R-HSA-166663
Biological oxidations	Reactome	R-HSA-211859	2	220	0.027269	0.115035	EPHX1|ALDH1A1	http://www.reactome.org/cgi-bin/eventbrowser_st_id?ST_ID=R-HSA-211859
Nucleotide salvage	Reactome	R-HSA-8956321	1	23	0.0273001	0.115035	NP	http://www.reactome.org/cgi-bin/eventbrowser_st_id?ST_ID=R-HSA-8956321
Nephrin family interactions	Reactome	R-HSA-373753	1	23	0.0273001	0.115035	ACTN2	http://www.reactome.org/cgi-bin/eventbrowser_st_id?ST_ID=R-HSA-373753
Proximal tubule bicarbonate reclamation	KEGG PATHWAY	hsa04964	1	23	0.0273001	0.115035	ATP1B1	http://www.genome.jp/kegg-bin/show_pathway?hsa04964/hsa:481%09red
Metabotropic glutamate receptor group I pathway	PANTHER	P00041	1	24	0.0284216	0.115035	PRKAR1A	http://www.pantherdb.org/pathway/pathwayDiagram.jsp?catAccession=P00041
RHO GTPases Activate NADPH Oxidases	Reactome	R-HSA-5668599	1	24	0.0284216	0.115035	S100A8	http://www.reactome.org/cgi-bin/eventbrowser_st_id?ST_ID=R-HSA-5668599
Deadenylation of mRNA	Reactome	R-HSA-429947	1	24	0.0284216	0.115035	TNKS1BP1	http://www.reactome.org/cgi-bin/eventbrowser_st_id?ST_ID=R-HSA-429947
HSF1-dependent transactivation	Reactome	R-HSA-3371571	1	24	0.0284216	0.115035	CRYAB	http://www.reactome.org/cgi-bin/eventbrowser_st_id?ST_ID=R-HSA-3371571
Vitamin digestion and absorption	KEGG PATHWAY	hsa04977	1	24	0.0284216	0.115035	C20orf54	http://www.genome.jp/kegg-bin/show_pathway?hsa04977/hsa:113278%09red
super pathway of glycosphingolipids biosynthesis	BioCyc	PWY-7835	1	25	0.0295417	0.116177	A4GALT	http://biocyc.org/HUMAN/NEW-IMAGE?type=NIL&object=PWY-7835
Constitutive Signaling by AKT1 E17K in Cancer	Reactome	R-HSA-5674400	1	25	0.0295417	0.116177	FOXO4	http://www.reactome.org/cgi-bin/eventbrowser_st_id?ST_ID=R-HSA-5674400
Basigin interactions	Reactome	R-HSA-210991	1	25	0.0295417	0.116177	ATP1B1	http://www.reactome.org/cgi-bin/eventbrowser_st_id?ST_ID=R-HSA-210991
RAF/MAP kinase cascade	Reactome	R-HSA-5673001	2	234	0.0305112	0.118065	ACTN2|NEFL	http://www.reactome.org/cgi-bin/eventbrowser_st_id?ST_ID=R-HSA-5673001
DARPP-32 events	Reactome	R-HSA-180024	1	26	0.0306606	0.118065	PRKAR1A	http://www.reactome.org/cgi-bin/eventbrowser_st_id?ST_ID=R-HSA-180024
Insulin receptor recycling	Reactome	R-HSA-77387	1	26	0.0306606	0.118065	TCIRG1	http://www.reactome.org/cgi-bin/eventbrowser_st_id?ST_ID=R-HSA-77387
MAPK1/MAPK3 signaling	Reactome	R-HSA-5684996	2	239	0.0317045	0.12028	ACTN2|NEFL	http://www.reactome.org/cgi-bin/eventbrowser_st_id?ST_ID=R-HSA-5684996
Uptake and actions of bacterial toxins	Reactome	R-HSA-5339562	1	27	0.0317782	0.12028	SV2C	http://www.reactome.org/cgi-bin/eventbrowser_st_id?ST_ID=R-HSA-5339562
Collecting duct acid secretion	KEGG PATHWAY	hsa04966	1	27	0.0317782	0.12028	TCIRG1	http://www.genome.jp/kegg-bin/show_pathway?hsa04966/hsa:10312%09red
Synthesis of IP3 and IP4 in the cytosol	Reactome	R-HSA-1855204	1	28	0.0328946	0.120778	ITPKB	http://www.reactome.org/cgi-bin/eventbrowser_st_id?ST_ID=R-HSA-1855204
FOXO-mediated transcription of oxidative stress, metabolic and neuronal genes	Reactome	R-HSA-9615017	1	29	0.0340097	0.121667	FOXO4	http://www.reactome.org/cgi-bin/eventbrowser_st_id?ST_ID=R-HSA-9615017
Hippo signaling pathway - multiple species	KEGG PATHWAY	hsa04392	1	29	0.0340097	0.121667	TEAD2	http://www.genome.jp/kegg-bin/show_pathway?hsa04392/hsa:8463%09red
FLT3 Signaling	Reactome	R-HSA-9607240	2	252	0.034892	0.124038	ACTN2|NEFL	http://www.reactome.org/cgi-bin/eventbrowser_st_id?ST_ID=R-HSA-9607240
Signalling to ERKs	Reactome	R-HSA-187687	1	30	0.0351235	0.124038	RIT2	http://www.reactome.org/cgi-bin/eventbrowser_st_id?ST_ID=R-HSA-187687
Nicotinate and nicotinamide metabolism	KEGG PATHWAY	hsa00760	1	30	0.0351235	0.124038	NP	http://www.genome.jp/kegg-bin/show_pathway?hsa00760/hsa:4860%09red
Signaling by Interleukins	Reactome	R-HSA-449147	3	619	0.0352317	0.124038	ACTN2|NEFL|CNN2	http://www.reactome.org/cgi-bin/eventbrowser_st_id?ST_ID=R-HSA-449147
Transferrin endocytosis and recycling	Reactome	R-HSA-917977	1	31	0.0362361	0.124801	TCIRG1	http://www.reactome.org/cgi-bin/eventbrowser_st_id?ST_ID=R-HSA-917977
Signaling by Nuclear Receptors	Reactome	R-HSA-9006931	2	264	0.0379402	0.129066	ALDH1A1|HSPB1	http://www.reactome.org/cgi-bin/eventbrowser_st_id?ST_ID=R-HSA-9006931
Nucleobase catabolism	Reactome	R-HSA-8956319	1	33	0.0384574	0.129633	NP	http://www.reactome.org/cgi-bin/eventbrowser_st_id?ST_ID=R-HSA-8956319
Glucagon signaling in metabolic regulation	Reactome	R-HSA-163359	1	33	0.0384574	0.129633	PRKAR1A	http://www.reactome.org/cgi-bin/eventbrowser_st_id?ST_ID=R-HSA-163359
p38 MAPK pathway	PANTHER	P05918	1	34	0.0395661	0.132565	HSPB1	http://www.pantherdb.org/pathway/pathwayDiagram.jsp?catAccession=P05918
GABA-B receptor II signaling	PANTHER	P05731	1	35	0.0406737	0.133106	PRKAR1A	http://www.pantherdb.org/pathway/pathwayDiagram.jsp?catAccession=P05731
Other interleukin signaling	Reactome	R-HSA-449836	2	275	0.0408208	0.133148	ACTN2|NEFL	http://www.reactome.org/cgi-bin/eventbrowser_st_id?ST_ID=R-HSA-449836
Calmodulin induced events	Reactome	R-HSA-111933	1	36	0.0417799	0.133527	PRKAR1A	http://www.reactome.org/cgi-bin/eventbrowser_st_id?ST_ID=R-HSA-111933
Striated Muscle Contraction	Reactome	R-HSA-390522	1	36	0.0417799	0.133527	ACTN2	http://www.reactome.org/cgi-bin/eventbrowser_st_id?ST_ID=R-HSA-390522
CaM pathway	Reactome	R-HSA-111997	1	36	0.0417799	0.133527	PRKAR1A	http://www.reactome.org/cgi-bin/eventbrowser_st_id?ST_ID=R-HSA-111997
ROS and RNS production in phagocytes	Reactome	R-HSA-1222556	1	36	0.0417799	0.133527	TCIRG1	http://www.reactome.org/cgi-bin/eventbrowser_st_id?ST_ID=R-HSA-1222556
Metabolism of RNA	Reactome	R-HSA-8953854	3	667	0.0423881	0.134984	SFRS5|TNKS1BP1|HSPB1	http://www.reactome.org/cgi-bin/eventbrowser_st_id?ST_ID=R-HSA-8953854
Aldosterone-regulated sodium reabsorption	KEGG PATHWAY	hsa04960	1	37	0.0428849	0.134984	ATP1B1	http://www.genome.jp/kegg-bin/show_pathway?hsa04960/hsa:481%09red
Ca-dependent events	Reactome	R-HSA-111996	1	38	0.0439887	0.135427	PRKAR1A	http://www.reactome.org/cgi-bin/eventbrowser_st_id?ST_ID=R-HSA-111996
Gene and protein expression by JAK-STAT signaling after Interleukin-12 stimulation	Reactome	R-HSA-8950505	1	38	0.0439887	0.135427	CNN2	http://www.reactome.org/cgi-bin/eventbrowser_st_id?ST_ID=R-HSA-8950505
Intracellular signaling by second messengers	Reactome	R-HSA-9006925	2	288	0.0443282	0.135427	PRKAR1A|FOXO4	http://www.reactome.org/cgi-bin/eventbrowser_st_id?ST_ID=R-HSA-9006925
Metabolism of carbohydrates	Reactome	R-HSA-71387	2	288	0.0443282	0.135427	ALDH1A1|B3GALT2	http://www.reactome.org/cgi-bin/eventbrowser_st_id?ST_ID=R-HSA-71387
Signaling by GPCR	Reactome	R-HSA-372790	4	1170	0.0466104	0.140847	DARC|FZD3|PRKAR1A|HTR2C	http://www.reactome.org/cgi-bin/eventbrowser_st_id?ST_ID=R-HSA-372790
Amine ligand-binding receptors	Reactome	R-HSA-375280	1	42	0.0483911	0.142728	HTR2C	http://www.reactome.org/cgi-bin/eventbrowser_st_id?ST_ID=R-HSA-375280
Glucagon-like Peptide-1 (GLP1) regulates insulin secretion	Reactome	R-HSA-381676	1	42	0.0483911	0.142728	PRKAR1A	http://www.reactome.org/cgi-bin/eventbrowser_st_id?ST_ID=R-HSA-381676
DAG and IP3 signaling	Reactome	R-HSA-1489509	1	42	0.0483911	0.142728	PRKAR1A	http://www.reactome.org/cgi-bin/eventbrowser_st_id?ST_ID=R-HSA-1489509
Generic Transcription Pathway	Reactome	R-HSA-212436	4	1193	0.0494151	0.142924	TEAD2|POU4F2|TNKS1BP1|FOXO4	http://www.reactome.org/cgi-bin/eventbrowser_st_id?ST_ID=R-HSA-212436
Metabotropic glutamate receptor group II pathway	PANTHER	P00040	1	43	0.0494886	0.142924	PRKAR1A	http://www.pantherdb.org/pathway/pathwayDiagram.jsp?catAccession=P00040
Signaling by Retinoic Acid	Reactome	R-HSA-5362517	1	43	0.0494886	0.142924	ALDH1A1	http://www.reactome.org/cgi-bin/eventbrowser_st_id?ST_ID=R-HSA-5362517
Vasopressin regulates renal water homeostasis via Aquaporins	Reactome	R-HSA-432040	1	43	0.0494886	0.142924	PRKAR1A	http://www.reactome.org/cgi-bin/eventbrowser_st_id?ST_ID=R-HSA-432040
