# Supplementary material for: Identification of contributing genes of Huntington’s disease by machine learning
Source: BMC Med Genomics. 2020 Nov 23;13:176. doi: 10.1186/s12920-020-00822-w (PMC7684976; doi:10.1186/s12920-020-00822-w)
Supplement: Supplementary file 8 — Additional file 8: Table S8. The comparison with the existing ML-based HD study, and whether these 66 genes are included in the known HD studies. [file 12920_2020_822_MOESM8_ESM.xlsx]

## Sheet: comparision
Gene Symbol	Mouse gene symbol	Ranked list of SRBMII	Identified in Previous HD studies
A4GALT	A4galt
ABBA-1	Mtss2
ACTN2	Actn2	4254	Hd iPsc Consortium. "Induced pluripotent stem cells from patients with Huntington's disease show CAG-repeat-expansion-associated phenotypes." Cell stem cell 11.2 (2012): 264-278.
AHDC1	Ahdc1
ALDH1A1	Aldh1a1	3480
ATP1B1	Atp1b1	32	Mcfarland, Karen N., and Jang-Ho J. Cha. "Molecular biology of Huntington's disease." Handbook of clinical neurology. Vol. 100. Elsevier, 2011. 25-81.
B3GALT2	B3galt2	2769
C1orf90	Fam167b		Dong, Xiaoyu, and Shuyan Cong. "Bioinformatic analysis of microRNA expression in Huntington's disease." Molecular medicine reports 18.3 (2018): 2857-2865.
C20orf54	Slc52a3
C4B	C4b		Nayak, Annapurna, et al. "Huntington's disease: an immune perspective." Neurology Research International 2011 (2011).
CD37	Cd37		Capurro, Alberto, et al. "Computational deconvolution of genome wide expression data from Parkinson's and Huntington's disease brain tissues using population-specific expression analysis." Frontiers in neuroscience 8 (2015): 441.
CIDEA	Cidea
CIRBP	Cirbp	1240	Tang, Bin, et al. "Gene expression profiling of R6/2 transgenic mice with different CAG repeat lengths reveals genes associated with disease onset and progression in Huntington's disease." Neurobiology of disease 42.3 (2011): 459-467.
CNN2	Cnn2
CRYAB	Cryab		Oliveira, Ana Osório, et al. "αB-Crystallin overexpression in astrocytes modulates the phenotype of the BACHD mouse model of Huntington's disease." Human molecular genetics 25.9 (2016): 1677-1689.
DARC	Ackr1
DOPEY2	Dop1b
EML2	Eml2	3700	Johnson, Rory, et al. "A microRNA-based gene dysregulation pathway in Huntington's disease." Neurobiology of disease 29.3 (2008): 438-445.
EMP1	Emp1
EPHX1	Ephx1
FAM110C	Fam110c
FOXO4	Foxo4		Liu, Yanying, et al. "FOXOs modulate proteasome activity in human-induced pluripotent stem cells of Huntington's disease and their derived neural cells." Human molecular genetics 26.22 (2017): 4416-4428.
FZD3	Fzd3		Hd iPsc Consortium. "Induced pluripotent stem cells from patients with Huntington's disease show CAG-repeat-expansion-associated phenotypes." Cell stem cell 11.2 (2012): 264-278.
GEM	Gem	1763
GLI1	Gli1		Bhattacharyya, Nitai P., Manisha Banerjee, and Pritha Majumder. "Huntington's disease: roles of huntingtin‐interacting protein 1 (HIP‐1) and its molecular partner HIPPI in the regulation of apoptosis and transcription." The FEBS journal 275.17 (2008): 4271-4279.
GOT1	Got1
HSPB1	Hspb1		Neueder, Andreas, et al. "HSF1-dependent and-independent regulation of the mammalian in vivo heat shock response and its impairment in Huntington's disease mouse models." Scientific reports 7.1 (2017): 1-14.
HTR2C	Htr2c	3943	Pang, Terence YC, et al. "Altered serotonin receptor expression is associated with depression-related behavior in the R6/1 transgenic mouse model of Huntington's disease." Human molecular genetics 18.4 (2009): 753-766.
IGFBP4	Igfbp4
ITPKB	Itpkb	2535
KIAA1949	Ppp1r18
KLF10	Klf10	531
KLHDC5	Klhl42
LOC201229	Lyrm9
METTL7B	Mettl7b
MIA	Mia
MT1H	Mt1		Heath, Brianna. MT1 receptor mediated neuroprotection in R6/2 mouse model of Huntington's disease. Diss. University of Pittsburgh, 2016.
NEFL	Nefl		Capurro, Alberto, et al. "Computational deconvolution of genome wide expression data from Parkinson's and Huntington's disease brain tissues using population-specific expression analysis." Frontiers in neuroscience 8 (2015): 441.
NP	Klk8
NUAK2	Nuak2		Hd iPsc Consortium. "Induced pluripotent stem cells from patients with Huntington's disease show CAG-repeat-expansion-associated phenotypes." Cell stem cell 11.2 (2012): 264-278.
NUPR1	Nupr1
OTP	Otp		Dong, Xiaoyu, and Shuyan Cong. "Bioinformatic analysis of microRNA expression in Huntington's disease." Molecular medicine reports 18.3 (2018): 2857-2865.
PAR5
PLXNB3	Plxnb3
POU4F2	Pou4f2		Lim, Ryan G., et al. "Developmental alterations in Huntington's disease neural cells and pharmacological rescue in cells and mice." Nature neuroscience 20.5 (2017): 648.
PRKAR1A	Prkar1a
PRR12	Prr12
RAB20	Rab20
RIT2	Rit2	839
S100A1	S100a1
S100A8	S100a8		Neueder, Andreas, and Gillian P. Bates. "A common gene expression signature in Huntington's disease patient brain regions." BMC medical genomics 7.1 (2014): 60.
SBNO2	Sbno2
SCAMP1	Scamp1
SEMA3E	Sema3e		Hd iPsc Consortium. "Induced pluripotent stem cells from patients with Huntington's disease show CAG-repeat-expansion-associated phenotypes." Cell stem cell 11.2 (2012): 264-278.
SERPINA3	Serpina3n
SFRS5	Srsf5	4029
SI	Sis
SLC14A1	Slc14a1	1719
SV2C	Sv2c
TBX15	Tbx15
TCIRG1	Tcirg1
TEAD2	Tead2		Tang, Bin, et al. "Gene expression profiling of R6/2 transgenic mice with different CAG repeat lengths reveals genes associated with disease onset and progression in Huntington's disease." Neurobiology of disease 42.3 (2011): 459-467.
TMEM176A	Tmem176a
TNKS1BP1	Tnks1bp1
URP2	Fermt3
ZNF66

## Sheet: RankedlistofSRBMII
gename	rank
Hsp90ab1	1
Ncdn	2
Agap2	3
Ddn	4
Snap25	5
Ppp1r9b	6
Trf	7
Cx3cl1	8
Camkv	9
Dlg4	10
Mbp	11
Arf3	12
Dlgap3	13
Camk2a	14
Eef2	15
Gad1	16
Scn1b	17
Cox6a1	18
Ptprn	19
Cplx2	20
Mag	21
Calr	22
Ppp3r1	23
Vgf	24
Prnp	25
Egr1	26
Psd	27
Pea15a	28
Csrp1	29
Atxn2l	30
Car2	31
Atp1b1	32
Bai1	33
Ywhah	34
Sst	35
Cnp	36
Jph3	37
Pcsk1n	38
Cyp46a1	39
Phyhip	40
Rnf10	41
Gatm	42
Epn1	43
Cend1	44
Slc8a2	45
Egr3	46
Cdk5r2	47
Abhd8	48
Bcr	49
Bai2	50
Chst1	51
Map3k10	52
Ndrg1	53
Lmtk3	54
Cnih2	55
Chgb	56
Map2k1	57
Pla2g7	58
Stip1	59
Ndufb10	60
Gpi1	61
Ppp2r5d	62
Sh3glb2	63
Gpr37l1	64
Crtc1	65
Rabl6	66
Hspa5	67
Reep5	68
Nrbp2	69
Klc1	70
Scg2	71
Srsf4	72
Agap3	73
Cs	74
Fam100a	75
6030419C18Rik	76
Med25	77
Crk	78
Bcas1	79
Snx1	80
Gpm6a	81
Dos	82
Smap2	83
Lass2	84
Safb2	85
Mal	86
Ank	87
Prkcg	88
C1qtnf4	89
Ip6k2	90
Col6a1	91
Lrrc59	92
Celf5	93
Syt11	94
Ppp6r1	95
Apod	96
Atp9a	97
Scd1	98
Acsbg1	99
Gnb1	100
Atp6ap2	101
Mllt1	102
Pfkm	103
Csnk1d	104
Fkbp4	105
Rnf13	106
Adcy5	107
Gltp	108
Pik3r2	109
Arhgap33	110
Pip4k2a	111
Dvl1	112
Tspan5	113
Appl2	114
App	115
Lrrtm1	116
Dbn1	117
S100b	118
Ttyh1	119
B3gat1	120
Git1	121
Tmem88b	122
Ncan	123
Stk25	124
Cadm4	125
Srek1	126
Elavl3	127
Gpr6	128
Doc2b	129
Enc1	130
Sirpa	131
Shisa7	132
Slain1	133
Ahcyl1	134
Ppp1r37	135
Hsf1	136
Eif3b	137
Bin1	138
Sppl2b	139
Ctnnb1	140
Abcc5	141
Cherp	142
Fam84a	143
Akap8	144
Dctn4	145
Hsd17b12	146
Ccdc64	147
Trim28	148
Api5	149
Nkain1	150
Rprml	151
Ggt7	152
Begain	153
Gnai2	154
Safb	155
Dpf2	156
Csnk1g2	157
Habp4	158
2900011O08Rik	159
Adrbk1	160
Slc25a27	161
Desi1	162
Kcnj4	163
Atp1a1	164
Chp1	165
Chtf8	166
Ncoa5	167
Trp53inp2	168
Spata2l	169
Aldoc	170
Mog	171
Zranb2	172
Wasf1	173
Snca	174
Kcnmb4	175
Mpp2	176
Ip6k1	177
Acot7	178
D17Wsu92e	179
Ldha	180
Mkrn1	181
E4f1	182
Sap30bp	183
Nars	184
Hnrnpm	185
Epn2	186
Tmem198	187
Etf1	188
Ppp3cb	189
Sepp1	190
Fbxo41	191
Otud5	192
Lap3	193
Ski	194
Ap3d1	195
Bend6	196
Gjb1	197
Ermn	198
Fbxl19	199
Zfp598	200
Ptpn1	201
Cbx6	202
Irf2bpl	203
Neurl1a	204
Ngef	205
Hdac5	206
Arl2bp	207
Psmd3	208
Elovl5	209
Ndufs3	210
Mmp17	211
Laptm4b	212
Poldip3	213
Rasl10b	214
Atf6b	215
Fmnl1	216
Dgkz	217
Eif4b	218
Arl4d	219
Sf1	220
Fam53c	221
Baiap2	222
Arhgdia	223
Rrp1	224
Bap1	225
4933427D14Rik	226
Cdc42se1	227
Cdk16	228
Dusp8	229
Mir377	230
Bhlhe40	231
Tmbim1	232
Efhd2	233
Fndc4	234
Eif2b5	235
Rfx1	236
Kctd13	237
Clint1	238
Zdhhc18	239
Map6d1	240
Ccdc97	241
Anxa5	242
Nptx2	243
Aspa	244
Adnp	245
Fam193b	246
Asphd2	247
Bcan	248
E2f4	249
Lgi3	250
Fam171a1	251
Lztr1	252
Chga	253
Mpped1	254
Acap3	255
Psmd11	256
Ube2ql1	257
Dnaja4	258
Dlgap4	259
Enpp2	260
Ece1	261
Fam171a2	262
Prr7	263
Birc2	264
Nckipsd	265
Fndc5	266
Brd4	267
Krt12	268
Mapk1	269
P4ha1	270
2310067B10Rik	271
Manf	272
Opalin	273
Inpp5a	274
Ass1	275
Cotl1	276
Gpr37	277
Sox2ot	278
Synpo	279
Pcyt2	280
Arhgap26	281
Hspd1	282
Anapc2	283
1700021K19Rik	284
Pvalb	285
Mid1ip1	286
Cpox	287
Rgs2	288
Casc3	289
Cnnm1	290
Ap1ar	291
Syt5	292
Sf3a2	293
Mta2	294
Sap30l	295
C030023E24Rik	296
Egr4	297
Atg16l2	298
BC024659	299
Fam131b	300
Prickle1	301
Kcnh3	302
Slc15a4	303
Ddx54	304
Jakmip1	305
Snapc3	306
Slitrk5	307
Smad3	308
Stau1	309
Arhgef2	310
Rbm14	311
Herpud1	312
Jam3	313
Mettl7a1	314
Glrb	315
Ddx3x	316
Atcay	317
Gdpd5	318
Arhgef18	319
Med20	320
Lrrc4	321
Esam	322
Fbxo2	323
Dpp9	324
Arih1	325
Gfap	326
Hexim1	327
Nom1	328
Hadha	329
Pou3f4	330
Cttnbp2	331
Csnk1g3	332
Atp1b2	333
Sdc4	334
Acbd3	335
Grin1	336
Ubxn4	337
Darc	338
Nudcd3	339
Fbxl3	340
Nap1l5	341
Ppp2r2a	342
Gng7	343
Lrrn2	344
Phyh	345
Fam65a	346
Aldh9a1	347
Dlk2	348
Dhx15	349
Sin3b	350
Kpna4	351
8430410A17Rik	352
Slc27a4	353
Pdha1	354
Plekhb1	355
9430023L20Rik	356
Tle4	357
Tmem189	358
Agpat6	359
Prr18	360
Wipf2	361
Lgmn	362
Stard3	363
Slc25a37	364
Mir22hg	365
Ralbp1	366
1110008P14Rik	367
Tspan14	368
Gas7	369
Mcm3ap	370
Stx1a	371
Cep120	372
Fosb	373
Calu	374
Pdlim7	375
2810008M24Rik	376
Fez2	377
Nptx1	378
Lingo3	379
Pi4k2a	380
Cirh1a	381
Srebf1	382
Ier5	383
Gga3	384
Apbb1	385
H1f0	386
Anln	387
Por	388
Sdccag3	389
Dnaja3	390
Ccnk	391
Lrrtm3	392
Rundc1	393
Ccnl2	394
4833424O15Rik	395
Pkp4	396
Resp18	397
Adk	398
Asphd1	399
Tyro3	400
Hs6st1	401
Cmtm5	402
Tle1	403
Lypla2	404
Mgat5b	405
B4galt3	406
Crym	407
Camk2b	408
Elmo1	409
Gnao1	410
Ssbp4	411
Efhd1	412
Bmyc	413
Xpot	414
Clec2l	415
Efnb2	416
Ajap1	417
Chmp1b	418
Fam131a	419
Diap1	420
Fam129b	421
Atg5	422
Rbfox3	423
Ppp2r2d	424
Bzrap1	425
Foxk2	426
Cd164	427
Ankrd40	428
Gnb4	429
Fjx1	430
Pde4a	431
Glcci1	432
Cdkn1b	433
Pacs2	434
Gja1	435
Gigyf1	436
Srrm3	437
Gstm7	438
Grk6	439
Abhd4	440
Frmd8	441
Camsap1	442
Ywhaz	443
Papd7	444
Mknk2	445
Evi2a	446
Slc17a7	447
Cul4a	448
Eif5	449
Fbxo9	450
Stxbp3a	451
Dact3	452
Ablim2	453
Fbxo38	454
Csdc2	455
Exd2	456
Ssbp3	457
Flot2	458
Eif2s3y	459
Sdf2l1	460
Creld2	461
Maz	462
Caml	463
2210018M11Rik	464
Mapk14	465
Svop	466
Mtap1s	467
Slc44a1	468
Gga1	469
Ccar1	470
Srf	471
Gnai1	472
Usp28	473
Scyl3	474
Pkd1	475
Aatk	476
Grsf1	477
Gng11	478
Hnrnpr	479
Litaf	480
Kpna3	481
Slc2a3	482
Cttn	483
Arpc1a	484
Scrn3	485
Dnajc15	486
Fam134b	487
Gpr83	488
Abhd3	489
Cry1	490
Hps4	491
B4galnt4	492
Celf4	493
Cdc23	494
Mettl3	495
Csf2ra	496
Dtx1	497
Slc16a1	498
Rxra	499
5930403L14Rik	500
Flot1	501
Mcam	502
Cul2	503
Bysl	504
Cdc42ep2	505
Rrp9	506
Mef2c	507
Osbp	508
Rab31	509
Dyrk1a	510
Timp4	511
Gspt2	512
Ahi1	513
Olfml1	514
Kctd2	515
Mast3	516
Abce1	517
Tspan15	518
Actn1	519
Adora1	520
Fbxo28	521
Actn4	522
Atg16l1	523
Kif2a	524
Acin1	525
St3gal4	526
2310003H01Rik	527
E130309D14Rik	528
Dapk1	529
Gls	530
Klf10	531
Hepacam	532
Rps6kb1	533
Ppp2r2c	534
Cdh11	535
Rgs9	536
Gpr75	537
Ano8	538
Grasp	539
Dgkd	540
St6galnac5	541
Thop1	542
Ccdc134	543
Irf2bp1	544
Junb	545
3110052M02Rik	546
Hsdl2	547
Rasa1	548
Tmem200b	549
Cse1l	550
2310022A10Rik	551
Map2k4	552
Fbxo21	553
Dnajb2	554
Trim59	555
Diras2	556
Dhx8	557
Cebpg	558
Bcl10	559
Rnaseh2c	560
Dusp1	561
Rasa3	562
Col6a2	563
Vwa1	564
Ehd1	565
Sstr4	566
Rnf166	567
Bag6	568
Scd2	569
2810032G03Rik	570
Cenpb	571
Nfya	572
Cxxc1	573
Scand1	574
Agfg1	575
Mapk8	576
Aars2	577
Chuk	578
Cdc42ep1	579
Gtpbp2	580
Celsr3	581
H2afx	582
Ahsa2	583
Casp9	584
Lime1	585
Npr2	586
Taf1c	587
Mn1	588
Dpp3	589
Akr1b10	590
Msn	591
Phip	592
Ndufb9	593
Tbce	594
Adam1a	595
Amotl2	596
Irgq	597
Adssl1	598
Sypl	599
Adam15	600
Arid4a	601
Gldc	602
D10Wsu102e	603
Cyp27a1	604
Kcnn2	605
Frmd4b	606
Ppapdc1b	607
Zfp503	608
Smurf2	609
Mtfp1	610
Rnf2	611
Gpc1	612
Tjap1	613
Fam134a	614
Wscd2	615
Clic4	616
5031439G07Rik	617
Bmpr1a	618
Taf4a	619
Fam43b	620
Pik3c2b	621
H2afj	622
Ttc7	623
Erlec1	624
Adra2c	625
Ccdc66	626
Chrm1	627
Rab2b	628
Rhog	629
Hdgfrp3	630
Lrrn3	631
Mfsd1	632
Fa2h	633
Ppp3cc	634
Kti12	635
Hmgxb4	636
Tapt1	637
Acss2	638
Ash2l	639
Iars	640
Il33	641
Cep70	642
Rhbdl3	643
Pde8a	644
Dennd1a	645
Ccdc85b	646
Abcf2	647
Gab1	648
Tacc1	649
Ctdsp1	650
4930506M07Rik	651
4930471M23Rik	652
Gsn	653
D930016D06Rik	654
Gm14378	655
Cnrip1	656
Atf2	657
Fndc3a	658
Rnf126	659
Clasrp	660
Pid1	661
Ddr1	662
Pbx3	663
Pxdn	664
Arl1	665
Pdcl	666
Creg1	667
4732418C07Rik	668
Npas2	669
Nans	670
Neto1	671
Zbtb17	672
Kcnv1	673
Kcnip2	674
Maged2	675
Slc1a4	676
Chn1	677
Josd2	678
Zcchc8	679
Lbh	680
1500009L16Rik	681
Lrtm2	682
Frmd5	683
2610008E11Rik	684
Ppox	685
Cog8	686
Asb13	687
Atxn2	688
Spag1	689
Gjc2	690
Mapre2	691
Raver2	692
Sgpl1	693
Lrrfip1	694
Dusp15	695
Ddx21	696
Lamp2	697
Ado	698
Bahd1	699
Luc7l	700
Dnm2	701
Carns1	702
Stx2	703
Nlgn2	704
Arhgap39	705
Sox2	706
Arhgef7	707
Fam174b	708
Agpat5	709
Ankrd28	710
Pkm	711
Tmem87b	712
Cyp2j12	713
Rhoc	714
Cck	715
Atn1	716
Gprc5b	717
Cacna1b	718
Cul5	719
Nupl1	720
Zfp940	721
D19Wsu162e	722
Fxyd5	723
Heatr1	724
Nolc1	725
Mapk7	726
2610035D17Rik	727
Adap1	728
Tmem121	729
Bcl11a	730
Riok1	731
Abhd16a	732
Ikbkb	733
Fbxo31	734
Epb4.1l3	735
Klraq1	736
Hspa2	737
Smn1	738
Chi3l1	739
Senp5	740
Cspp1	741
Camk1	742
Tbk1	743
Fam63a	744
Car14	745
Atp13a2	746
Gpr3	747
Enox1	748
Spg7	749
Ctnnal1	750
Ctgf	751
Gabra5	752
Phf8	753
Rps16	754
Cdk18	755
Btg2	756
Srrt	757
Gpr62	758
Stk32c	759
Gas2l1	760
Gna11	761
Tada2a	762
Gjc3	763
6030458C11Rik	764
Pgp	765
Zfp146	766
Hadhb	767
Hmgxb3	768
6330408A02Rik	769
Aifm3	770
Soga2	771
Arid5b	772
Snx18	773
Cyth1	774
Sema5b	775
Erlin1	776
Gm1673	777
Dpy19l1	778
Nfkbib	779
Icam5	780
Cited2	781
Olfm1	782
4930506C21Rik	783
Ankrd10	784
Fyn	785
Actr5	786
Taf2	787
Pogz	788
Lpar1	789
Pllp	790
Rap1a	791
Apba3	792
Ppm1b	793
Lin28b	794
Cxcl12	795
Bnip2	796
Eif2ak1	797
Ddx55	798
Ankrd13b	799
Bcar1	800
Anks1	801
Ppp1r35	802
Plod1	803
Phactr3	804
Garnl3	805
Prkcsh	806
Fam20c	807
Zfp13	808
Pip4k2c	809
Tdp1	810
Zswim4	811
BC037034	812
Rcbtb1	813
Lrfn4	814
Rasip1	815
Adamtsl4	816
Bicd2	817
Tmem125	818
Ap3m1	819
Glrx	820
Kcna5	821
1700007J10Rik	822
Dhdds	823
Ly6e	824
Eif2c4	825
Numb	826
Atl2	827
Galntl4	828
Ralb	829
St3gal3	830
B230206H07Rik	831
Htr2a	832
Aldh5a1	833
A2ld1	834
Abhd14b	835
C130074G19Rik	836
Ddx52	837
Eif2s2	838
Rit2	839
Ano10	840
Arfgef1	841
2610034B18Rik	842
Crebzf	843
Nploc4	844
Ctnnd1	845
Tram1	846
Fuk	847
Hyou1	848
Cpt1c	849
Alkbh3	850
Scn3b	851
Mblac2	852
BC017158	853
Agt	854
Acap2	855
Gfod1	856
Grik2	857
Ecsit	858
Lactb2	859
Gtpbp6	860
Naa40	861
Efha1	862
Mvd	863
Eid2b	864
Mfhas1	865
Sphk2	866
Gpt2	867
Iffo1	868
Gm13293	869
Maoa	870
Man1b1	871
Olig2	872
Hhatl	873
Tmem204	874
Sh3rf3	875
Oxsr1	876
Cep78	877
Epha10	878
Serpinb1a	879
Pim2	880
Bak1	881
Ccnyl1	882
Ift88	883
0610009O20Rik	884
Mtap4	885
Tsc22d2	886
Lzts2	887
Ezr	888
Baalc	889
Cdc42ep4	890
Cyp20a1	891
Mapk12	892
Mcf2l	893
Myl6b	894
Yap1	895
Zfp248	896
Mier2	897
Braf	898
Parp2	899
Emx2	900
Fzd2	901
Chpf	902
Serpinf1	903
Gng4	904
Crkl	905
B630019K06Rik	906
Fuca2	907
AI504432	908
Plxna2	909
Osgepl1	910
N4bp3	911
Dedd	912
Gle1	913
Cacna1d	914
Herc4	915
Cyp2j6	916
Mtap	917
Fbxo42	918
Kras	919
Usp3	920
Zfp74	921
Prpf3	922
Fgfr2	923
Crybg3	924
Gm10336	925
Krba1	926
Tnfrsf21	927
Dll1	928
Elovl7	929
Arsg	930
Pcdh10	931
Stub1	932
Msl3	933
Fbxo34	934
Efemp1	935
Exoc2	936
Elovl6	937
Atg14	938
Sorbs3	939
Banp	940
Stk39	941
Fhl2	942
Rassf3	943
Map3k11	944
Cpsf1	945
Arrdc2	946
Ide	947
Klhl29	948
Lgals8	949
Pls1	950
Cd82	951
Birc6	952
Ifnar1	953
Tmem141	954
Sstr2	955
Gltpd1	956
Fosl2	957
Pepd	958
Glra2	959
Foxj1	960
Txnrd1	961
B3galt1	962
Gli3	963
Srpk1	964
Gm14169	965
Cep164	966
Asb2	967
Ranbp3	968
Nipal2	969
Apln	970
Pdgfc	971
Gp1bb	972
Dnmbp	973
Trib1	974
Cd2ap	975
Sun1	976
Arl2	977
Cc2d1a	978
Med16	979
Grb14	980
1110037F02Rik	981
Nipal4	982
Ankrd17	983
Mapkapk2	984
Prps2	985
Axin2	986
Eml1	987
Dio2	988
Nxt2	989
Smap1	990
Ssr1	991
Slc39a6	992
Acvr2a	993
Orai3	994
Acot9	995
Efs	996
Gnas	997
Tut1	998
Kifc2	999
Ccdc124	1000
Arpc1b	1001
AI597479	1002
Ctu2	1003
Jag1	1004
Arid3b	1005
Fdx1l	1006
Csf1	1007
Bdp1	1008
Rell1	1009
Prr13	1010
4930413G21Rik	1011
Man1a	1012
Asph	1013
Atad2b	1014
Tgfbr1	1015
Klhl17	1016
Lars	1017
Arntl	1018
Dok3	1019
Tmem231	1020
Mafb	1021
Trafd1	1022
Spg20	1023
C030030A07Rik	1024
Eps15l1	1025
Mios	1026
Cln6	1027
Ivd	1028
Limk1	1029
Myrip	1030
Nln	1031
D930015E06Rik	1032
Etv6	1033
Fhod1	1034
Col16a1	1035
Taok1	1036
Rhbdl1	1037
Kcnj2	1038
Klf4	1039
Utp6	1040
Ccbl2	1041
Hs3st1	1042
Acta1	1043
Prkacb	1044
Cxadr	1045
Fam179b	1046
Crtac1	1047
Fam184b	1048
Dapk3	1049
B930041F14Rik	1050
Fam65b	1051
Wipf1	1052
Slco1a4	1053
Camkmt	1054
Chsy3	1055
Notch1	1056
Smurf1	1057
Capza1	1058
Scn3a	1059
Hopx	1060
Megf8	1061
Slc6a9	1062
Cfl2	1063
Brd9	1064
St7	1065
Bhlhe41	1066
Arhgap22	1067
Galk1	1068
Fam185a	1069
Nfe2l3	1070
Efnb1	1071
Ldb1	1072
Coq3	1073
Cnnm3	1074
Cyp2s1	1075
Ier2	1076
Gjb6	1077
Klf11	1078
Ap4e1	1079
Tpbg	1080
Fuca1	1081
BC016423	1082
Baz1a	1083
A630007B06Rik	1084
Zfp444	1085
Gm10421	1086
Bcl2	1087
Ythdc2	1088
Abcc8	1089
Sparc	1090
Zbtb10	1091
C330007P06Rik	1092
Prkcq	1093
Top1	1094
Cald1	1095
Ankrd24	1096
Adhfe1	1097
Ppp1r3d	1098
Nr2f6	1099
Eaf1	1100
Gal3st1	1101
Ncrna00086	1102
Cc2d1b	1103
Epb4.9	1104
Copb1	1105
Il17d	1106
Pde1a	1107
Fkbp1b	1108
Prkab1	1109
BC020535	1110
Bst2	1111
Cxxc4	1112
Lacc1	1113
Chadl	1114
C78339	1115
Inmt	1116
Mical2	1117
Rnf144a	1118
A430105I19Rik	1119
Dnttip2	1120
Fpgs	1121
Cdk13	1122
Lman2	1123
Osbpl3	1124
Mapk11	1125
Hdac1	1126
Adam11	1127
D4Bwg0951e	1128
Npy1r	1129
Ercc6	1130
Camk1g	1131
Myo9a	1132
Megf10	1133
Bivm	1134
Tinagl1	1135
2310015A10Rik	1136
Golim4	1137
Amz2	1138
Zfp873	1139
9130019P16Rik	1140
Angel1	1141
Rft1	1142
Map2k3	1143
Rarres2	1144
Xylt2	1145
Lmna	1146
Sowahb	1147
Cdc25b	1148
Hsd11b1	1149
Cpne6	1150
Dip2a	1151
6530402F18Rik	1152
Pthlh	1153
Kdm6a	1154
Sec61a1	1155
Wdpcp	1156
Nphp4	1157
Fads3	1158
Lmcd1	1159
BC024978	1160
Arhgdig	1161
Polr1e	1162
C80913	1163
Cish	1164
Fam214b	1165
Efcab4a	1166
Fam210a	1167
Sh2b3	1168
Ehd2	1169
Lrrc32	1170
Mark2	1171
Tmem186	1172
2610034M16Rik	1173
Ccdc142	1174
Fgf9	1175
E130308A19Rik	1176
Ptpra	1177
Rps7	1178
Apaf1	1179
4933417D19Rik	1180
4930581F22Rik	1181
Hirip3	1182
Ccdc174	1183
Ablim1	1184
Golga5	1185
Osbpl1a	1186
Pknox2	1187
Rgs19	1188
Rin2	1189
Kctd15	1190
Rhoq	1191
Me1	1192
6430571L13Rik	1193
Ptk7	1194
Fdxr	1195
Slc4a11	1196
Ap3s2	1197
Plek	1198
Jdp2	1199
BC027231	1200
Immt	1201
Adam19	1202
5330426P16Rik	1203
Msrb3	1204
Macrod1	1205
Gpr61	1206
Car7	1207
Nup62	1208
Ighmbp2	1209
Atg7	1210
Irs2	1211
Tspan17	1212
Mlh1	1213
Dram2	1214
Zfp105	1215
Fam114a2	1216
Mgll	1217
Plk2	1218
Cited4	1219
Gsta4	1220
Acot1	1221
Rras2	1222
Aff3	1223
Foxp4	1224
Dhx37	1225
Lcp1	1226
Anapc4	1227
St8sia5	1228
C530005A16Rik	1229
Tnni1	1230
Kcnk3	1231
C030006K11Rik	1232
Lrfn5	1233
2700046G09Rik	1234
Plaa	1235
Cpt2	1236
Ccne1	1237
Enho	1238
Cchcr1	1239
Cirbp	1240
Agpat4	1241
Rbm27	1242
Kdm5d	1243
Unc119	1244
Etfa	1245
Cyp4f17	1246
Cacul1	1247
Slc25a42	1248
Ostf1	1249
Lrrtm2	1250
Ier5l	1251
Arhgap17	1252
Cebpd	1253
Adamts16	1254
Ppp2r3c	1255
Lmnb2	1256
Ctbp1	1257
Mthfd1l	1258
Serpind1	1259
Fcgrt	1260
Ubqln4	1261
Reps1	1262
Frat1	1263
Mfsd7b	1264
Rdh5	1265
Fam219b	1266
Prkaa1	1267
Hr	1268
Galnt7	1269
6430573F11Rik	1270
B3galtl	1271
Adamts1	1272
Dusp18	1273
Cplx3	1274
Pvrl1	1275
Chrd	1276
Edn3	1277
Fut11	1278
Ccnd1	1279
Tnfrsf1a	1280
Sema3g	1281
Sdsl	1282
Gdpd2	1283
Usp25	1284
Adc	1285
Fam81a	1286
Sfmbt1	1287
Htr1b	1288
Fgfr1op	1289
Relt	1290
Zfp672	1291
Gm4636	1292
B230217O12Rik	1293
Klf5	1294
Slc22a4	1295
Mtcp1	1296
Lhfpl2	1297
Htr6	1298
Spata1	1299
Zfp37	1300
Fnbp1	1301
1700001L19Rik	1302
Pnpla2	1303
AI987944	1304
Sox13	1305
Mettl14	1306
Hps6	1307
Prss53	1308
Lpar6	1309
Armc6	1310
Pwwp2b	1311
C130026L21Rik	1312
1700003F12Rik	1313
Sec23b	1314
Gabpa	1315
Cmc2	1316
Rasgrp3	1317
Nmnat2	1318
Tmem25	1319
Gng12	1320
A230001M10Rik	1321
Fbxl15	1322
Men1	1323
4933413G19Rik	1324
9030617O03Rik	1325
Fam172a	1326
Larp1b	1327
Ppig	1328
Ddx59	1329
2020-03-08	1330
Gabrr2	1331
Aox1	1332
Kazn	1333
Piga	1334
Haus2	1335
Klk6	1336
Ece2	1337
Mmp16	1338
Abcb4	1339
Commd8	1340
Zfp711	1341
1700009P17Rik	1342
Ccl17	1343
Src	1344
Insc	1345
Celsr1	1346
Lpcat2	1347
E230016M11Rik	1348
Dusp16	1349
Anks1b	1350
Irf1	1351
Atp13a5	1352
2810410L24Rik	1353
Elp2	1354
4930570G19Rik	1355
2310022B05Rik	1356
Pcdhga1	1357
Exoc6b	1358
Uty	1359
Efna2	1360
Cdc42bpg	1361
Gla	1362
Dnajc21	1363
Gpr85	1364
Slc10a7	1365
Rnf182	1366
H13	1367
Lclat1	1368
Zfp839	1369
Acadl	1370
Mcm2	1371
Gm1976	1372
Inha	1373
Pcbd1	1374
Fmnl3	1375
9430091E24Rik	1376
Rbbp5	1377
Agbl2	1378
Slc6a7	1379
Ccdc57	1380
Shisa5	1381
1110032F04Rik	1382
Slc9a5	1383
Trim36	1384
Ccdc30	1385
Krcc1	1386
Prmt6	1387
Cwc27	1388
Zfp931	1389
Kcnip4	1390
Dmpk	1391
Zfp90	1392
Tmem80	1393
Apc2	1394
Nkd1	1395
Gm4944	1396
Sp9	1397
Cib2	1398
Optn	1399
Plcxd1	1400
Cbfa2t3	1401
Tmem22	1402
Ofd1	1403
Coro6	1404
Fam181a	1405
Tubd1	1406
Aldob	1407
Lhx6	1408
Ror1	1409
Ccno	1410
Acyp1	1411
Ltk	1412
Klhl6	1413
Rfx5	1414
Plaur	1415
Nudt14	1416
5530601H04Rik	1417
Atoh8	1418
Guca1b	1419
Tmem136	1420
Angptl2	1421
Rrp1b	1422
Nfil3	1423
Npas3	1424
Zfp202	1425
Kcnn1	1426
Ccdc123	1427
Zbtb7b	1428
Mrm1	1429
Icam1	1430
Lor	1431
Hnrnpul1	1432
Cwf19l1	1433
Ldlr	1434
Map3k2	1435
Arl13b	1436
Bche	1437
Prr5l	1438
Pkd2l1	1439
Slc35f4	1440
Rab3d	1441
Agtrap	1442
Msh3	1443
AI837181	1444
Rtn4r	1445
Fcrls	1446
Tgfbr2	1447
B4galt7	1448
Xrcc2	1449
Accs	1450
Trmt1	1451
Elf1	1452
2310030G06Rik	1453
Ly6g6f	1454
Slc25a18	1455
Uimc1	1456
Thbs3	1457
Map3k15	1458
Dph3	1459
Arrdc1	1460
Igtp	1461
4933406C10Rik	1462
C1ql3	1463
Ispd	1464
Amy1	1465
Myoc	1466
Abcb10	1467
9430021M05Rik	1468
Snx33	1469
9330117O12	1470
Mtf2	1471
Tgif2	1472
Ccdc14	1473
Dkkl1	1474
Folh1	1475
Neurl1b	1476
Brd3	1477
Gapdh	1478
Zfand4	1479
Jph4	1480
Fbxw9	1481
Zfp867	1482
C4a	1483
Notum	1484
Aff1	1485
E2f3	1486
Mfsd10	1487
Capn3	1488
Gm10790	1489
Atp6v0e	1490
Mtss1	1491
Mmp2	1492
Ccdc37	1493
C130030K03Rik	1494
Cdk5rap3	1495
Erc2	1496
Mir5119	1497
Btaf1	1498
Has1	1499
Itgb4	1500
Ovgp1	1501
Ctnnbip1	1502
Mall	1503
Prss56	1504
Mocs3	1505
Gins3	1506
AI846148	1507
Snai3	1508
Mkl2	1509
Dcun1d3	1510
Aldh16a1	1511
Fam131c	1512
Kcnj8	1513
Mapk15	1514
Nsun3	1515
1700071M16Rik	1516
Pknox1	1517
Pde5a	1518
Tbxa2r	1519
Mib2	1520
St6galnac3	1521
Mier1	1522
Lrrtm4	1523
Rad51ap1	1524
6430531B16Rik	1525
Bloc1s5	1526
Car10	1527
Lrrc41	1528
Abtb1	1529
AW146020	1530
Kcng1	1531
1700017B05Rik	1532
Tnfrsf12a	1533
Baz2b	1534
Creb5	1535
Calr3	1536
Nptxr	1537
Cd38	1538
Ankrd35	1539
Exoc3l4	1540
Emx2os	1541
Pip5kl1	1542
Fbn1	1543
Pigw	1544
Gstz1	1545
Tap1	1546
Ccdc40	1547
9430083A17Rik	1548
Hebp2	1549
Keap1	1550
Ninj2	1551
Nanos2	1552
Ints2	1553
Myom3	1554
Thtpa	1555
Cyp27b1	1556
Arl5c	1557
Best1	1558
Sema6a	1559
Krt1	1560
Brcc3	1561
Ccl27a	1562
Actr10	1563
Klhl4	1564
Gm11818	1565
Acsl5	1566
Wnt7b	1567
Mtmr10	1568
Sncaip	1569
Zfp811	1570
Efna5	1571
Esyt1	1572
Rfng	1573
Hccs	1574
Mex3a	1575
Prox2	1576
Cela1	1577
Rnf122	1578
Arhgap25	1579
AA388235	1580
Shd	1581
Ccdc151	1582
Cd46	1583
P4ha3	1584
Lrrc23	1585
Gpx3	1586
Il4ra	1587
Vsig10	1588
Fam155a	1589
Sowahc	1590
1700003M02Rik	1591
Wnt1	1592
Clcc1	1593
A330076H08Rik	1594
En2	1595
Ttc21a	1596
Faah	1597
Ifnar2	1598
Snx8	1599
Lmo7	1600
Mxra7	1601
Mns1	1602
4930422G04Rik	1603
Mansc1	1604
Ccdc17	1605
BC088983	1606
Atp7a	1607
Prkra	1608
Fam78b	1609
Fam114a1	1610
Pld1	1611
Haus3	1612
Haus5	1613
Fbxl12	1614
Zfp39	1615
Egfl7	1616
Afmid	1617
C77080	1618
Fgf22	1619
Traf4	1620
Il13ra1	1621
Tuft1	1622
Htr3a	1623
Col20a1	1624
Birc7	1625
Clec14a	1626
Fgf3	1627
Nelf	1628
Gm15612	1629
Sec1	1630
Mslnl	1631
Mgat1	1632
Myh7	1633
Kcnh5	1634
Il17rc	1635
Ccdc87	1636
Asl	1637
Gas2	1638
Slc26a11	1639
Gk5	1640
Casp7	1641
Plscr3	1642
Bmper	1643
BC061194	1644
Rsph4a	1645
4930578M01Rik	1646
Rasl12	1647
Cabyr	1648
2900055J20Rik	1649
4732491K20Rik	1650
3110047P20Rik	1651
Rtbdn	1652
Scpep1	1653
Zfp760	1654
Lsr	1655
Fbln7	1656
Khk	1657
Ap1s3	1658
Dtx4	1659
Abca7	1660
Atp10b	1661
Pla2g15	1662
Nrtn	1663
Odf2l	1664
Sh2d7	1665
Wdr95	1666
Cdadc1	1667
Dus2l	1668
Mms22l	1669
Oprl1	1670
Alg13	1671
Kcnip1	1672
2020-03-02	1673
Ccdc106	1674
Metrnl	1675
Ccdc114	1676
Chst3	1677
Cldn14	1678
Ciita	1679
Pdik1l	1680
Asxl3	1681
Ly9	1682
Slc37a1	1683
Spp1	1684
A330040F15Rik	1685
4930539E08Rik	1686
Blm	1687
Bace2	1688
Gfra2	1689
Tbc1d12	1690
Tal1	1691
Pnpla3	1692
4921525B02Rik	1693
Tceanc	1694
Kank3	1695
2610203C22Rik	1696
Casc4	1697
2610204G22Rik	1698
Adra2b	1699
A330009N23Rik	1700
Pax6	1701
LOC329427	1702
Hexim2	1703
Ccdc91	1704
Arhgef37	1705
Zfp280c	1706
Slc16a12	1707
Adrb2	1708
Itga8	1709
Bin3	1710
Bcl2l11	1711
Pld6	1712
1190005I06Rik	1713
2210404O07Rik	1714
Ttc39a	1715
Pvrl4	1716
2900079G21Rik	1717
Drd3	1718
Slc14a1	1719
Armcx6	1720
Acad8	1721
Sh3tc2	1722
1600012H06Rik	1723
Tnni3	1724
Bid	1725
Piwil4	1726
Inhbb	1727
Ccdc65	1728
9930012K11Rik	1729
Rnf217	1730
Rnf130	1731
Plxdc1	1732
3010026O09Rik	1733
Mttp	1734
Zbtb42	1735
Hes6	1736
Ak7	1737
Fgd3	1738
Efcab6	1739
Dhx29	1740
Atad5	1741
Pars2	1742
Atp10d	1743
Pcyt1a	1744
Mthfd2	1745
Amh	1746
Exo5	1747
Tead3	1748
Faf1	1749
Slc22a21	1750
Gm15417	1751
Fbln2	1752
Dsg1c	1753
1700003E16Rik	1754
Il4	1755
Cdhr3	1756
Mir93	1757
Atp8b1	1758
Pam	1759
Gclm	1760
Ppp1cc	1761
Ch25h	1762
Gem	1763
Tm7sf3	1764
Ppl	1765
Bean1	1766
Zfp647	1767
Fam122b	1768
Gm9079	1769
Dcx	1770
Tcp11l2	1771
1700034H15Rik	1772
Ergic2	1773
Ccdc162	1774
Ankrd9	1775
Nlrx1	1776
Olfr316	1777
Rassf5	1778
Aif1l	1779
Fzd5	1780
Pcdhb7	1781
Dio3	1782
Rtkn2	1783
Meox1	1784
AV039307	1785
Trmt2b	1786
Fgf5	1787
Ctla2b	1788
Agbl5	1789
Pnma2	1790
Per3	1791
D830030K20Rik	1792
Cav2	1793
4930441O14Rik	1794
Nudcd1	1795
Tfcp2	1796
C2cd4c	1797
Rbm12	1798
Matn4	1799
Ptprc	1800
Fam19a2	1801
Tspan33	1802
Gm6537	1803
Bend3	1804
Rgs13	1805
Irf7	1806
Epsti1	1807
Adcy7	1808
Slco4a1	1809
Nanos3	1810
A930024E05Rik	1811
B830017H08Rik	1812
Tmtc4	1813
Anxa11	1814
Ctps2	1815
Klhl14	1816
Ppfibp2	1817
Stbd1	1818
Etnk2	1819
Aoah	1820
Tnfrsf13c	1821
Cd1d1	1822
4930451C15Rik	1823
Dtl	1824
Sdc1	1825
A2m	1826
Atm	1827
Synb	1828
Ism1	1829
Serinc2	1830
Cyp4f16	1831
Zfp300	1832
Taf4b	1833
Zbtb11	1834
Pstpip1	1835
Rasl11a	1836
Angptl1	1837
Prc1	1838
Foxr2	1839
Casz1	1840
Rgs1	1841
Npbwr1	1842
Dcun1d4	1843
C730002L08Rik	1844
Kdm4d	1845
Tdrd5	1846
Pskh1	1847
Amn	1848
Cenpl	1849
Tsnaxip1	1850
Spata26	1851
C920006O11Rik	1852
Cdc25a	1853
B230312C02Rik	1854
Iigp1	1855
C2cd4b	1856
Adam8	1857
Ankrd13d	1858
Mcm5	1859
Arhgef33	1860
Slc8a3	1861
Klhdc7b	1862
Gtf2a1l	1863
Galnt2	1864
Dnahc9	1865
Prss35	1866
Elmo3	1867
Fap	1868
Il12rb1	1869
Arhgap6	1870
Bag2	1871
Il1b	1872
Ikbip	1873
Bdnf	1874
Ccdc160	1875
E2f2	1876
Sfn	1877
Mira	1878
Gp5	1879
Vax1	1880
Slc5a3	1881
Alox12b	1882
BB557941	1883
Fibin	1884
Lad1	1885
Fbxo48	1886
Klhdc8a	1887
Lgals2	1888
Rab32	1889
Cdyl	1890
Crispld2	1891
Btc	1892
Baiap2l2	1893
Gm960	1894
1500016L03Rik	1895
Cdsn	1896
Jund	1897
Rtl1	1898
Defb1	1899
Lrrc38	1900
Ccdc3	1901
Colq	1902
Otop2	1903
Haus7	1904
Pcsk5	1905
Il11ra1	1906
Tor3a	1907
Epb4.1l4b	1908
Camk2g	1909
Capn9	1910
Stk3	1911
1700012D14Rik	1912
Dnali1	1913
Fcgr4	1914
A330050B17Rik	1915
Pdzrn3	1916
4632434I11Rik	1917
Aph1c	1918
Dzip1	1919
Ltbp2	1920
Col24a1	1921
Erich2	1922
Zfp474	1923
Npb	1924
Brca1	1925
Txnrd3	1926
Cdh24	1927
Cyb5r2	1928
Hbq1a	1929
Chdh	1930
2610316D01Rik	1931
Tor1aip1	1932
Lrrc36	1933
AI115009	1934
Comp	1935
1810058I24Rik	1936
Col6a5	1937
Brs3	1938
2900005J15Rik	1939
Npffr2	1940
Nuf2	1941
Gpr153	1942
Lhx1	1943
Hcrtr1	1944
Dnahc10	1945
Met	1946
3632454L22Rik	1947
Exoc7	1948
Cecr2	1949
Qrfpr	1950
Hnf1b	1951
Irx1	1952
Dsp	1953
Pou4f3	1954
Frk	1955
Pla2g3	1956
Atp11b	1957
B4galnt1	1958
Sim2	1959
Gpr143	1960
Actn3	1961
Tm6sf1	1962
Ccr7	1963
LOC622552	1964
Slc5a2	1965
Dnahc6	1966
Enpp6	1967
Tnf	1968
Actc1	1969
Gabre	1970
Nmbr	1971
Prss22	1972
Pnliprp2	1973
1700010K23Rik	1974
Gbp6	1975
Il2	1976
Lrrc71	1977
H2-Q2	1978
Rom1	1979
Iqca	1980
Mc2r	1981
Il18r1	1982
Usp43	1983
Fzd8	1984
1700016C15Rik	1985
Duox2	1986
Ppp1r10	1987
Il7	1988
Hoxc4	1989
Tbx5	1990
Kcnk4	1991
Matn3	1992
Fam98a	1993
Sele	1994
Kynu	1995
Olr1	1996
Ncr1	1997
Tmprss3	1998
Amy2a5	2001.5
[truncated: 2,434 more rows]
